# Supplementary material for: An edge-based approach for virtual network embedding based on the graph edit distance
Source: PLoS One. 2023 Jul 7;18(7):e0288037. doi: 10.1371/journal.pone.0288037 (PMC10328329; doi:10.1371/journal.pone.0288037)
Supplement: S1 File — (ZIP) [file pone.0288037.s001.zip]

Archive with 2,003 entries (2,002 files):
- MT_SMO_yanshi.py
- newr-2000-0-20-0-25/
- newr-2000-0-20-0-25/req0.txt
- newr-2000-0-20-0-25/req1.txt
- newr-2000-0-20-0-25/req10.txt
- newr-2000-0-20-0-25/req100.txt
- newr-2000-0-20-0-25/req1000.txt
- newr-2000-0-20-0-25/req1001.txt
- newr-2000-0-20-0-25/req1002.txt
- newr-2000-0-20-0-25/req1003.txt
- newr-2000-0-20-0-25/req1004.txt
- newr-2000-0-20-0-25/req1005.txt
- newr-2000-0-20-0-25/req1006.txt
- newr-2000-0-20-0-25/req1007.txt
- newr-2000-0-20-0-25/req1008.txt
- newr-2000-0-20-0-25/req1009.txt
- newr-2000-0-20-0-25/req101.txt
- newr-2000-0-20-0-25/req1010.txt
- newr-2000-0-20-0-25/req1011.txt
- newr-2000-0-20-0-25/req1012.txt
- newr-2000-0-20-0-25/req1013.txt
- newr-2000-0-20-0-25/req1014.txt
- newr-2000-0-20-0-25/req1015.txt
- newr-2000-0-20-0-25/req1016.txt
- newr-2000-0-20-0-25/req1017.txt
- newr-2000-0-20-0-25/req1018.txt
- newr-2000-0-20-0-25/req1019.txt
- newr-2000-0-20-0-25/req102.txt
- newr-2000-0-20-0-25/req1020.txt
- newr-2000-0-20-0-25/req1021.txt
- newr-2000-0-20-0-25/req1022.txt
- newr-2000-0-20-0-25/req1023.txt
- newr-2000-0-20-0-25/req1024.txt
- newr-2000-0-20-0-25/req1025.txt
- newr-2000-0-20-0-25/req1026.txt
- newr-2000-0-20-0-25/req1027.txt
- newr-2000-0-20-0-25/req1028.txt
- newr-2000-0-20-0-25/req1029.txt
- newr-2000-0-20-0-25/req103.txt
- newr-2000-0-20-0-25/req1030.txt
- newr-2000-0-20-0-25/req1031.txt
- newr-2000-0-20-0-25/req1032.txt
- newr-2000-0-20-0-25/req1033.txt
- newr-2000-0-20-0-25/req1034.txt
- newr-2000-0-20-0-25/req1035.txt
- newr-2000-0-20-0-25/req1036.txt
- newr-2000-0-20-0-25/req1037.txt
- newr-2000-0-20-0-25/req1038.txt
- newr-2000-0-20-0-25/req1039.txt
- newr-2000-0-20-0-25/req104.txt
- newr-2000-0-20-0-25/req1040.txt
- newr-2000-0-20-0-25/req1041.txt
- newr-2000-0-20-0-25/req1042.txt
- newr-2000-0-20-0-25/req1043.txt
- newr-2000-0-20-0-25/req1044.txt
- newr-2000-0-20-0-25/req1045.txt
- newr-2000-0-20-0-25/req1046.txt
- newr-2000-0-20-0-25/req1047.txt
- newr-2000-0-20-0-25/req1048.txt
- newr-2000-0-20-0-25/req1049.txt
- newr-2000-0-20-0-25/req105.txt
- newr-2000-0-20-0-25/req1050.txt
- newr-2000-0-20-0-25/req1051.txt
- newr-2000-0-20-0-25/req1052.txt
- newr-2000-0-20-0-25/req1053.txt
- newr-2000-0-20-0-25/req1054.txt
- newr-2000-0-20-0-25/req1055.txt
- newr-2000-0-20-0-25/req1056.txt
- newr-2000-0-20-0-25/req1057.txt
- newr-2000-0-20-0-25/req1058.txt
- newr-2000-0-20-0-25/req1059.txt
- newr-2000-0-20-0-25/req106.txt
- newr-2000-0-20-0-25/req1060.txt
- newr-2000-0-20-0-25/req1061.txt
- newr-2000-0-20-0-25/req1062.txt
- newr-2000-0-20-0-25/req1063.txt
- newr-2000-0-20-0-25/req1064.txt
- newr-2000-0-20-0-25/req1065.txt
- newr-2000-0-20-0-25/req1066.txt
- newr-2000-0-20-0-25/req1067.txt
- newr-2000-0-20-0-25/req1068.txt
- newr-2000-0-20-0-25/req1069.txt
- newr-2000-0-20-0-25/req107.txt
- newr-2000-0-20-0-25/req1070.txt
- newr-2000-0-20-0-25/req1071.txt
- newr-2000-0-20-0-25/req1072.txt
- newr-2000-0-20-0-25/req1073.txt
- newr-2000-0-20-0-25/req1074.txt
- newr-2000-0-20-0-25/req1075.txt
- newr-2000-0-20-0-25/req1076.txt
- newr-2000-0-20-0-25/req1077.txt
- newr-2000-0-20-0-25/req1078.txt
- newr-2000-0-20-0-25/req1079.txt
- newr-2000-0-20-0-25/req108.txt
- newr-2000-0-20-0-25/req1080.txt
- newr-2000-0-20-0-25/req1081.txt
- newr-2000-0-20-0-25/req1082.txt
- newr-2000-0-20-0-25/req1083.txt
- newr-2000-0-20-0-25/req1084.txt
- newr-2000-0-20-0-25/req1085.txt
- newr-2000-0-20-0-25/req1086.txt
- newr-2000-0-20-0-25/req1087.txt
- newr-2000-0-20-0-25/req1088.txt
- newr-2000-0-20-0-25/req1089.txt
- newr-2000-0-20-0-25/req109.txt
- newr-2000-0-20-0-25/req1090.txt
- newr-2000-0-20-0-25/req1091.txt
- newr-2000-0-20-0-25/req1092.txt
- newr-2000-0-20-0-25/req1093.txt
- newr-2000-0-20-0-25/req1094.txt
- newr-2000-0-20-0-25/req1095.txt
- newr-2000-0-20-0-25/req1096.txt
- newr-2000-0-20-0-25/req1097.txt
- newr-2000-0-20-0-25/req1098.txt
- newr-2000-0-20-0-25/req1099.txt
- newr-2000-0-20-0-25/req11.txt
- newr-2000-0-20-0-25/req110.txt
- newr-2000-0-20-0-25/req1100.txt
- newr-2000-0-20-0-25/req1101.txt
- newr-2000-0-20-0-25/req1102.txt
- newr-2000-0-20-0-25/req1103.txt
- newr-2000-0-20-0-25/req1104.txt
- newr-2000-0-20-0-25/req1105.txt
- newr-2000-0-20-0-25/req1106.txt
- newr-2000-0-20-0-25/req1107.txt
- newr-2000-0-20-0-25/req1108.txt
- newr-2000-0-20-0-25/req1109.txt
- newr-2000-0-20-0-25/req111.txt
- newr-2000-0-20-0-25/req1110.txt
- newr-2000-0-20-0-25/req1111.txt
- newr-2000-0-20-0-25/req1112.txt
- newr-2000-0-20-0-25/req1113.txt
- newr-2000-0-20-0-25/req1114.txt
- newr-2000-0-20-0-25/req1115.txt
- newr-2000-0-20-0-25/req1116.txt
- newr-2000-0-20-0-25/req1117.txt
- newr-2000-0-20-0-25/req1118.txt
- newr-2000-0-20-0-25/req1119.txt
- newr-2000-0-20-0-25/req112.txt
- newr-2000-0-20-0-25/req1120.txt
- newr-2000-0-20-0-25/req1121.txt
- newr-2000-0-20-0-25/req1122.txt
- newr-2000-0-20-0-25/req1123.txt
- newr-2000-0-20-0-25/req1124.txt
- newr-2000-0-20-0-25/req1125.txt
- newr-2000-0-20-0-25/req1126.txt
- newr-2000-0-20-0-25/req1127.txt
- newr-2000-0-20-0-25/req1128.txt
- newr-2000-0-20-0-25/req1129.txt
- newr-2000-0-20-0-25/req113.txt
- newr-2000-0-20-0-25/req1130.txt
- newr-2000-0-20-0-25/req1131.txt
- newr-2000-0-20-0-25/req1132.txt
- newr-2000-0-20-0-25/req1133.txt
- newr-2000-0-20-0-25/req1134.txt
- newr-2000-0-20-0-25/req1135.txt
- newr-2000-0-20-0-25/req1136.txt
- newr-2000-0-20-0-25/req1137.txt
- newr-2000-0-20-0-25/req1138.txt
- newr-2000-0-20-0-25/req1139.txt
- newr-2000-0-20-0-25/req114.txt
- newr-2000-0-20-0-25/req1140.txt
- newr-2000-0-20-0-25/req1141.txt
- newr-2000-0-20-0-25/req1142.txt
- newr-2000-0-20-0-25/req1143.txt
- newr-2000-0-20-0-25/req1144.txt
- newr-2000-0-20-0-25/req1145.txt
- newr-2000-0-20-0-25/req1146.txt
- newr-2000-0-20-0-25/req1147.txt
- newr-2000-0-20-0-25/req1148.txt
- newr-2000-0-20-0-25/req1149.txt
- newr-2000-0-20-0-25/req115.txt
- newr-2000-0-20-0-25/req1150.txt
- newr-2000-0-20-0-25/req1151.txt
- newr-2000-0-20-0-25/req1152.txt
- newr-2000-0-20-0-25/req1153.txt
- newr-2000-0-20-0-25/req1154.txt
- newr-2000-0-20-0-25/req1155.txt
- newr-2000-0-20-0-25/req1156.txt
- newr-2000-0-20-0-25/req1157.txt
- newr-2000-0-20-0-25/req1158.txt
- newr-2000-0-20-0-25/req1159.txt
- newr-2000-0-20-0-25/req116.txt
- newr-2000-0-20-0-25/req1160.txt
- newr-2000-0-20-0-25/req1161.txt
- newr-2000-0-20-0-25/req1162.txt
- newr-2000-0-20-0-25/req1163.txt
- newr-2000-0-20-0-25/req1164.txt
- newr-2000-0-20-0-25/req1165.txt
- newr-2000-0-20-0-25/req1166.txt
- newr-2000-0-20-0-25/req1167.txt
- newr-2000-0-20-0-25/req1168.txt
- newr-2000-0-20-0-25/req1169.txt
- newr-2000-0-20-0-25/req117.txt
- newr-2000-0-20-0-25/req1170.txt
- newr-2000-0-20-0-25/req1171.txt
- newr-2000-0-20-0-25/req1172.txt
- newr-2000-0-20-0-25/req1173.txt
- newr-2000-0-20-0-25/req1174.txt
- newr-2000-0-20-0-25/req1175.txt
- newr-2000-0-20-0-25/req1176.txt
- newr-2000-0-20-0-25/req1177.txt
- newr-2000-0-20-0-25/req1178.txt
- newr-2000-0-20-0-25/req1179.txt
- newr-2000-0-20-0-25/req118.txt
- newr-2000-0-20-0-25/req1180.txt
- newr-2000-0-20-0-25/req1181.txt
- newr-2000-0-20-0-25/req1182.txt
- newr-2000-0-20-0-25/req1183.txt
- newr-2000-0-20-0-25/req1184.txt
- newr-2000-0-20-0-25/req1185.txt
- newr-2000-0-20-0-25/req1186.txt
- newr-2000-0-20-0-25/req1187.txt
- newr-2000-0-20-0-25/req1188.txt
- newr-2000-0-20-0-25/req1189.txt
- newr-2000-0-20-0-25/req119.txt
- newr-2000-0-20-0-25/req1190.txt
- newr-2000-0-20-0-25/req1191.txt
- newr-2000-0-20-0-25/req1192.txt
- newr-2000-0-20-0-25/req1193.txt
- newr-2000-0-20-0-25/req1194.txt
- newr-2000-0-20-0-25/req1195.txt
- newr-2000-0-20-0-25/req1196.txt
- newr-2000-0-20-0-25/req1197.txt
- newr-2000-0-20-0-25/req1198.txt
- newr-2000-0-20-0-25/req1199.txt
- newr-2000-0-20-0-25/req12.txt
- newr-2000-0-20-0-25/req120.txt
- newr-2000-0-20-0-25/req1200.txt
- newr-2000-0-20-0-25/req1201.txt
- newr-2000-0-20-0-25/req1202.txt
- newr-2000-0-20-0-25/req1203.txt
- newr-2000-0-20-0-25/req1204.txt
- newr-2000-0-20-0-25/req1205.txt
- newr-2000-0-20-0-25/req1206.txt
- newr-2000-0-20-0-25/req1207.txt
- newr-2000-0-20-0-25/req1208.txt
- newr-2000-0-20-0-25/req1209.txt
- newr-2000-0-20-0-25/req121.txt
- newr-2000-0-20-0-25/req1210.txt
- newr-2000-0-20-0-25/req1211.txt
- newr-2000-0-20-0-25/req1212.txt
- newr-2000-0-20-0-25/req1213.txt
- newr-2000-0-20-0-25/req1214.txt
- newr-2000-0-20-0-25/req1215.txt
- newr-2000-0-20-0-25/req1216.txt
- newr-2000-0-20-0-25/req1217.txt
- newr-2000-0-20-0-25/req1218.txt
- newr-2000-0-20-0-25/req1219.txt
- newr-2000-0-20-0-25/req122.txt
- newr-2000-0-20-0-25/req1220.txt
- newr-2000-0-20-0-25/req1221.txt
- newr-2000-0-20-0-25/req1222.txt
- newr-2000-0-20-0-25/req1223.txt
- newr-2000-0-20-0-25/req1224.txt
- newr-2000-0-20-0-25/req1225.txt
- newr-2000-0-20-0-25/req1226.txt
- newr-2000-0-20-0-25/req1227.txt
- newr-2000-0-20-0-25/req1228.txt
- newr-2000-0-20-0-25/req1229.txt
- newr-2000-0-20-0-25/req123.txt
- newr-2000-0-20-0-25/req1230.txt
- newr-2000-0-20-0-25/req1231.txt
- newr-2000-0-20-0-25/req1232.txt
- newr-2000-0-20-0-25/req1233.txt
- newr-2000-0-20-0-25/req1234.txt
- newr-2000-0-20-0-25/req1235.txt
- newr-2000-0-20-0-25/req1236.txt
- newr-2000-0-20-0-25/req1237.txt
- newr-2000-0-20-0-25/req1238.txt
- newr-2000-0-20-0-25/req1239.txt
- newr-2000-0-20-0-25/req124.txt
- newr-2000-0-20-0-25/req1240.txt
- newr-2000-0-20-0-25/req1241.txt
- newr-2000-0-20-0-25/req1242.txt
- newr-2000-0-20-0-25/req1243.txt
- newr-2000-0-20-0-25/req1244.txt
- newr-2000-0-20-0-25/req1245.txt
- newr-2000-0-20-0-25/req1246.txt
- newr-2000-0-20-0-25/req1247.txt
- newr-2000-0-20-0-25/req1248.txt
- newr-2000-0-20-0-25/req1249.txt
- newr-2000-0-20-0-25/req125.txt
- newr-2000-0-20-0-25/req1250.txt
- newr-2000-0-20-0-25/req1251.txt
- newr-2000-0-20-0-25/req1252.txt
- newr-2000-0-20-0-25/req1253.txt
- newr-2000-0-20-0-25/req1254.txt
- newr-2000-0-20-0-25/req1255.txt
- newr-2000-0-20-0-25/req1256.txt
- newr-2000-0-20-0-25/req1257.txt
- newr-2000-0-20-0-25/req1258.txt
- newr-2000-0-20-0-25/req1259.txt
- newr-2000-0-20-0-25/req126.txt
- newr-2000-0-20-0-25/req1260.txt
- newr-2000-0-20-0-25/req1261.txt
- newr-2000-0-20-0-25/req1262.txt
- newr-2000-0-20-0-25/req1263.txt
- newr-2000-0-20-0-25/req1264.txt
- newr-2000-0-20-0-25/req1265.txt
[truncated: 1,703 more entries]
