# Supplementary material for: An edge-based approach for virtual network embedding based on the graph edit distance
Source: PLoS One. 2023 Jul 7;18(7):e0288037. doi: 10.1371/journal.pone.0288037 (PMC10328329; doi:10.1371/journal.pone.0288037)
Supplement: S1 File — (ZIP) [file pone.0288037.s001.zip › MT_SMO_yanshi.py]

# import VNE_SIM.algorithm as alg
import algorithm as alg
from VNE_SIM import *
import numpy as np
import random
class Particle: # 个体类
    def __init__(self):
        self.v = []
        self.index = 0
        self.position = 0  # 粒子当前位置, 只有一个数据, 代表映射的中心底层节点
        self.fitness = float('inf')
        self.pbest = 0 # 记录自身所到过的最好的位置
        self.v2sindex = []
        self.ve2seindex = []
        self.pbest_v2s = []
        self.pbest_ve2se = []
        self.group = 0 # 属于哪一个group

class  Group: # group 从0 开始编号
    def __init__(self):
        self.pbest = 0 # Local Leader
        self.pbest_v2s = []
        self.pbest_ve2se = []
        self.fitness = float('inf') # 初始化为无穷大
        self.pop = [] # 该群体中粒子的集合
        self.local_limit_count = 0 # 最大不更新次数


class SMO:
    def __init__(self,vnr,sn,n):
        self.pr = 0.1
        self.prob = 0.0
        self.global_limit_count = 0 # 最大不更新次数
        self.max_group = 3
        self.global_leader_limit = 5
        self.local_leader_limit = 2
        self.gbest = 0  # Global Leader
        self.gbest_fitness=float("inf")
        self.gbest_v2s = []
        self.gbest_ve2se = []
        self.npart = n # 现有多少个粒子
        self.pop = []  # 所有粒子(个体类)集合

        self.ngroup = 1 # 现有多少个群体
        self.group = [] # 群体集合

        self.iter_N = 50  # 迭代次数
        self.SN = sn
        self.vnr = vnr
        self.mg = self._mg()
        self.vg=self.g()
        self.maxd_node = self.maxnode()
        self.sg=self.SN.Sn2_networkxG()
        self.lll = []

    def _mg(self): # 最小生成树
        # print('_mg-----')
        G = nx.Graph()
        for vedege in self.vnr.vedege:
            G.add_weighted_edges_from([(vedege.nodeindex[0], vedege.nodeindex[1], 1.0 / vedege.bandwidth)])
        s = 0
        dist = {}
        parent = {}
        Q = list(G.nodes())
        MAXDIST = 9999.99
        for v in G.nodes():
            dist[v] = MAXDIST
            parent[v] = None
        dist[s] = 0
        while Q:
            u = Q[0]
            for v in Q:
                if (dist[v] < dist[u]):
                    u = v
            Q.remove(u)
            for v in G.adj[u]:
                if (v in Q) and (G[u][v]['weight'] < dist[v]):
                    parent[v] = u
                    dist[v] = G[u][v]['weight']
        mg = nx.Graph()
        mg.add_edges_from(parent.items())
        mg.remove_node(None)
        return mg

    def g(self): # vnr - graph
        # print('g-----')
        g = nx.Graph()
        for vedege in self.vnr.vedege:
            g.add_weighted_edges_from([(vedege.nodeindex[0], vedege.nodeindex[1], vedege.bandwidth)])
        return g

    def maxnode(self):
        # print('maxnode-----')
        g = self.g()
        maxd_node = -1
        d = float("inf")
        for i in g.nodes():
            length = nx.single_source_shortest_path_length(g, i)
            td = sum(length.values())
            if td < d:
                d = td
                maxd_node = i
        return  maxd_node

    def part(self, si):
        if si in self.lll:
            self.lll.remove(si)
        g =self.vg
        mg=self.mg
        sg=self.sg
        vnr=self.vnr
        maxd_node=self.maxd_node
        asnode = cp.deepcopy(self.SN.snode)
        asedege = cp.deepcopy(self.SN.sedege)
        energy = 0
        for snod in asnode:
            if snod.open:
                energy = energy + snod.baseEnergy + (snod.maxEnergy - snod.baseEnergy) * (
                        snod.cpu - snod.lastcpu) / snod.cpu
        for sedeg in asedege:
            if sedeg.open:
                energy = energy + sedeg.baseEnergy
        v2sindex = []
        ve2seindex = []
        maxfloat = float('inf')
        ## print(si)
        if asnode[si].lastcpu < self.vnr.vnode[maxd_node].cpu:
            return maxfloat, [], []
        v2sindex.append([maxd_node, si])
        asnode[si].lastcpu = asnode[si].lastcpu - self.vnr.vnode[maxd_node].cpu
        asnode[si].open = True
        asnode[si].vnodeindexs.append([self.vnr.id, self.vnr.vnode[maxd_node].index])
        current_maped_n = 1
        getSedege = lambda u, v: asedege[sg.get_edge_data(u, v)['index']]

        while len(list(mg.nodes())) > len(v2sindex):  # 判断是否映射玩
            # print('---------------f--')
            tmpv2sindex = v2sindex[len(v2sindex) - current_maped_n:]
            current_maped_n = 0
            for vs in tmpv2sindex:
                # print('-------------ee----')
                vedege_node = [(vnr.getEdege(vs[0], vi), vi) for vi in mg.neighbors(vs[0]) if vi not in [i for i, s in v2sindex]]
                current_maped_n = current_maped_n + len(vedege_node)
                for i in range(len(vedege_node)):
                    for j in range(len(vedege_node)):
                        if vedege_node[i][0].bandwidth < vedege_node[j][0].bandwidth:
                            t = vedege_node[i]
                            vedege_node[i] = vedege_node[j]
                            vedege_node[j] = t
                sedege_node = [(getSedege(vs[1], si), si) for si in sg.neighbors(vs[1]) if
                               si not in [s for i, s in v2sindex]]
                for i in range(len(sedege_node)):
                    for j in range(len(sedege_node)):
                        if sedege_node[i][0].lastbandwidth + int(sedege_node[i][0].open) * sedege_node[i][
                            0].baseEnergy * 3 + int(asnode[sedege_node[i][1]].open) * 50 > sedege_node[j][
                            0].lastbandwidth + int(sedege_node[j][0].open) * sedege_node[j][0].baseEnergy * 3 + int(
                            asnode[sedege_node[j][1]].open) * 50:
                            t = sedege_node[i]
                            sedege_node[i] = sedege_node[j]
                            sedege_node[j] = t
                # 新增节能方法

                # ----------------------------------------------------
                if len(sedege_node) > len(vedege_node):
                    for s, v in zip(sedege_node, vedege_node):
                        if asedege[s[0].index].lastbandwidth > v[0].bandwidth and asedege[s[0].index].delay < v[0].delay:
                            ve2seindex.append([v[0].index, s[0].index])
                            asedege[s[0].index].lastbandwidth = asedege[s[0].index].lastbandwidth - v[0].bandwidth
                            # asedege[s[0].index].vedegeindexs.append([vnr.id, v[0].index])
                            asedege[s[0].index].open = True
                            if vnr.vnode[v[1]].cpu < asnode[s[1]].lastcpu and s[1] not in [ti[1] for ti in v2sindex]:
                                asnode[s[1]].lastcpu = asnode[s[1]].lastcpu - vnr.vnode[v[1]].cpu
                                v2sindex.append([v[1], s[1]])
                                # asnode[s[1]].vnodeindexs.append([vnr.id, v[1]])
                                asnode[s[1]].open = True
                            else:  # 映射节点不成功，扩展
                                mappedsindex = [sj for vi, sj in v2sindex]
                                expandsindex = [si for si in sg.neighbors(s[1]) if si not in mappedsindex]
                                openexpandsindex = [si for si in expandsindex if asnode[si].open is True]
                                for i in range(len(openexpandsindex)):
                                    for j in range(len(openexpandsindex)):
                                        if asnode[openexpandsindex[i]].cpu > asnode[openexpandsindex[j]].cpu:
                                            t = openexpandsindex[i]
                                            openexpandsindex[i] = openexpandsindex[j]
                                            openexpandsindex[j] = t
                                nopenexpandsindex = [si for si in expandsindex if asnode[si].open is False]
                                for i in range(len(nopenexpandsindex)):
                                    for j in range(len(nopenexpandsindex)):
                                        if asnode[nopenexpandsindex[i]].cpu > asnode[nopenexpandsindex[j]].cpu:
                                            t = nopenexpandsindex[i]
                                            nopenexpandsindex[i] = nopenexpandsindex[j]
                                            nopenexpandsindex[j] = t
                                expandsindex = openexpandsindex + nopenexpandsindex
                                fflag = False
                                for si in expandsindex:
                                    if getSedege(s[1], si).lastbandwidth > v[0].bandwidth and asnode[si].lastcpu > \
                                            vnr.vnode[v[1]].cpu and getSedege(s[1], si).delay < v[0].delay:
                                        v2sindex.append([v[1], si])
                                        asnode[si].lastcpu = asnode[si].lastcpu - vnr.vnode[v[1]].cpu
                                        # asnode[si].vnodeindexs.append([vnr.id, v[1]])
                                        asnode[si].open = True
                                        map = [v[0].index, getSedege(s[1], si).index]
                                        ve2seindex.append(map)
                                        asedege[map[1]].lastbandwidth = asedege[map[1]].lastbandwidth - vnr.vedege[
                                            map[0]].bandwidth
                                        # asedege[map[1]].vedegeindexs.append([vnr.id, v[0].index])
                                        asedege[map[1]].open = True
                                        fflag = True
                                        break
                                if fflag is False:
                                    # print('852:vnr  ', vnr.id, ' edege fail')
                                    return maxfloat, [], []
                        else:
                            return maxfloat, [], []
                else:
                    v_s = []
                    v = 0
                    for s in sedege_node:
                        if v >= len(vedege_node): break
                        while vedege_node[v][0].bandwidth < asedege[s[0].index].lastbandwidth and vedege_node[v][0].delay > asedege[s[0].index].delay:
                            map = [vedege_node[v][0].index, s[0].index]
                            ve2seindex.append(map)
                            asedege[map[1]].lastbandwidth = asedege[map[1]].lastbandwidth - vedege_node[v][0].bandwidth
                            # asedege[map[1]].vedegeindexs.append([vnr.id, vedege_node[v][0].index])
                            asedege[map[1]].open = True
                            v_s.append([vedege_node[v][1], s[1]])
                            v = v + 1
                            if v >= len(vedege_node): break
                    if v >= len(vedege_node):
                        for vs in v_s:
                            if (asnode[vs[1]].lastcpu > vnr.vnode[vs[0]].cpu) and (
                                    vs[1] not in [s for v, s in v2sindex]):
                                v2sindex.append(vs)
                                asnode[vs[1]].lastcpu = asnode[vs[1]].lastcpu - vnr.vnode[vs[0]].cpu
                                # asnode[vs[1]].vnodeindexs.append([vnr.id, vs[0]])
                                asnode[vs[1]].open = True
                            else:
                                mappedsindex = [sj for vi, sj in v2sindex]
                                expandsindex = [si for si in sg.neighbors(vs[1]) if si not in mappedsindex]
                                openexpandsindex = [si for si in expandsindex if asnode[si].open is True]
                                expandsindex = openexpandsindex + [si for si in expandsindex if
                                                                   asnode[vs[1]].open is False]
                                flag = False
                                for si in expandsindex:
                                    e = [edege for edege, v in vedege_node if v is vs[0]][0]
                                    if asnode[si].lastcpu > vnr.vnode[vs[0]].cpu and getSedege(vs[1],
                                                                                               si).lastbandwidth > e.bandwidth\
                                            and getSedege(vs[1], si).delay < e.delay:
                                        v2sindex.append([vs[0], si])
                                        asnode[si].lastcpu = asnode[vs[1]].lastcpu - vnr.vnode[vs[0]].cpu
                                        # asnode[si].vnodeindexs.append([vnr.id, vs[0]])
                                        asnode[si].open = True
                                        map = [e.index, getSedege(si, vs[1]).index]
                                        ve2seindex.append(map)
                                        asedege[map[1]].lastbandwidth = asedege[map[1]].lastbandwidth - vnr.vedege[
                                            e.index].bandwidth
                                        # asedege[map[1]].vedegeindexs.append([vnr.id, e.index])
                                        asedege[map[1]].open = True
                                        flag = True
                                        break
                                if flag is False:
                                    # print('892:vnr ', vnr.id, " node fail")
                                    return maxfloat, [], []
                    else:
                        # print('865:vnr ', vnr.id, " node fail")
                        return maxfloat, [], []

        # 映射剩余路径
        medege_set = [self.vnr.getEdege(u, v).index for u, v in mg.edges()]
        edege_set = [self.vnr.getEdege(u, v).index for u, v in g.edges()]
        remainedege = [i for i in edege_set if i not in medege_set]
        v2sindex = np.array(v2sindex)
        for idedege in remainedege:
            # print('---remainedege--')
            f_2_t = self.vnr.vedege[idedege].nodeindex
            bandlimit = self.vnr.vedege[idedege].bandwidth
            sg = alg.networkxG_bw_dl(asnode,asedege,bandlimit, self.vnr.vedege[idedege].delay)#(asnode, asedege, bandlimit)
            fromnode = v2sindex[v2sindex[:, 0] == f_2_t[0]][0][1]
            tonode = v2sindex[v2sindex[:, 0] == f_2_t[1]][0][1]
            pathindex, cost = shortpath(sg, fromnode, tonode,weight="lastbandwidth")
            if (not pathindex) and (cost is not 0):
                print('910:vnr ', self.vnr.id, " edege fail")
                return maxfloat, [], []
            for j in pathindex:
                asedege[j].lastbandwidth = asedege[j].lastbandwidth - self.vnr.vedege[idedege].bandwidth
                asedege[j].vedegeindexs.append([self.vnr.id, i])
                asedege[j].open = True
                ve2seindex.append([idedege, j])
        ve2seindex_tmp = []
        for i in range(len(self.vnr.vedege)):
            path = [j[1] for j in ve2seindex if j[0] == i]
            ve2seindex_tmp.append(path)
        # print(len(self.vnr.vnode))
        # print(v2sindex)
        # print(len(self.vnr.vedege))
        # print(ve2seindex_tmp)
        energy2 = 0
        #print('part--303')
        for snod in asnode:
            if snod.open:
                energy2 = energy2 + snod.baseEnergy + (snod.maxEnergy - snod.baseEnergy) * (
                        snod.cpu - snod.lastcpu) / snod.cpu
        for sedeg in asedege:
            if sedeg.open:
                energy2 = energy2 + sedeg.baseEnergy
        fitness = energy2 - energy
        return fitness, v2sindex, ve2seindex_tmp

    def callocalbest(self, group):
        position = group.pbest
        fitness = group.fitness
        flag = False
        for p in group.pop:
            if p.fitness < fitness:
                flag = True
                fitness = p.fitness
                position = p.pbest
                group.pbest_v2s = p.pbest_v2s[:]
                group.pbest_ve2se = p.pbest_ve2se[:]
        group.pbest = position
        group.fitness = fitness
        return flag # 是否更新

    def calglobalbest(self):
        position = self.gbest
        fitness = self.gbest_fitness
        flag = False
        for g in self.group:
            if g.fitness < fitness:
                flag = True
                fitness = g.fitness
                position = g.pbest
                self.gbest_v2s = g.pbest_v2s[:]
                self.gbest_ve2se = g.pbest_ve2se[:]

        self.gbest = position
        self.gbest_fitness = fitness
        return flag

    def initialization(self): # 初始化阶段 初始化 npart个粒子，每个粒子属于一个群体，共npart个群体
        position = np.random.choice(range(len(self.SN.snode)),
                                    p=[1 / len(self.SN.snode) for i in range(len(self.SN.snode))], replace=False,
                                    size=self.npart)
        for i in range(self.npart):
            group = Group()
            p = Particle()
            p.index = i
            p.position = position[i]
            p.fitness, p.v2sindex, p.ve2seindex = self.part(p.position)
            p.pbest = position[i]
            p.group = i
            p.pbest_v2s = p.v2sindex[:]
            p.pbest_ve2se = p.ve2seindex[:]
            p.v = np.array([0] * 2)
            self.pop.append(p)
            group.pop.append(p)
            group.pbest = p.pbest
            group.fitness = p.fitness
            group.pbest_v2s = p.pbest_v2s[:]
            group.pbest_ve2se = p.pbest_ve2se[:]
            self.group.append(group)
        self.ngroup = self.npart
        self.calglobalbest()

    def update_in_local(self):
        sg = self.sg
        tolocalbest = np.array([1, 0])
        torandom = np.array([0, 1])
        sub = lambda x, y: int(x is not y)
        add = lambda p1, p2, p3, v: v[np.random.choice([0, 1, 2], p=[p1, p2, p3])]
        add2 = lambda p1, p2, v: v[np.random.choice([0, 1], p=[p1, p2])]
        for p in self.pop: # 对每一个粒子
            r1 = random.uniform(0, 1)
            r2 = random.uniform(0, 1)
            r3 = random.uniform(0, 1)
            tot = r1 + r2 + r3
            r1 = r1 / tot
            r2 = r2 / tot
            r3 = r3 / tot
            # 随机选择一个同一群体的粒子
            l = [pp for pp in self.group[p.group].pop if pp.index != p.index]
            if len(l) > 0:
                rindex = int(np.random.choice(a=range(len(l)), p=[1.0 / len(l) for i in range(len(l))], size=1))
                p.v = add(r1, r2, r3,
                          [p.v, tolocalbest * sub(self.group[p.group].pbest, p.position),
                           torandom * sub(l[rindex].pbest, p.position)])
            else:
                _tot = r1 + r2
                r1 = r1 / _tot
                r2 = r2 / _tot
                p.v = add2(r1, r2, [p.v, tolocalbest * sub(self.group[p.group].pbest, p.position)])

            if sum(p.v) == 0 or sum(p.v) == 2:
                # # print('update---if')
                neibsi = np.array([[si, self.SN.snode[si].lastcpu] for si in sg.neighbors(p.position)])
                p.position = int(np.random.choice(neibsi[:, 0], p=neibsi[:, 1] / sum(neibsi[:, 1])))
            else:
                if list(p.v) == [1, 0]:  # 向localbest更新
                    try:
                        path = nx.dijkstra_path(sg, p.position, p.pbest)
                        if len(path) is 1:
                            neibsi = np.array([[si, self.SN.snode[si].lastcpu] for si in sg.neighbors(p.position)])
                            p.position = int(np.random.choice(neibsi[:, 0], p=neibsi[:, 1] / sum(neibsi[:, 1])))
                        else:
                            p.position = int(path[1])
                    except nx.NetworkXNoPath:
                        neibsi = np.array([[si, self.SN.snode[si].lastcpu] for si in sg.neighbors(p.position)])
                        p.position = int(np.random.choice(neibsi[:, 0], p=neibsi[:, 1] / sum(neibsi[:, 1])))
                else: # 向随机粒子学习
                    if len(l) > 0:
                        try:
                            path = nx.dijkstra_path(sg, p.position, l[rindex].pbest)
                            if len(path) == 1:
                                neibsi = np.array([[si, self.SN.snode[si].lastcpu] for si in sg.neighbors(p.position)])
                                p.position = int(np.random.choice(neibsi[:, 0], p=neibsi[:, 1] / sum(neibsi[:, 1])))
                            else:
                                p.position = int(path[1])
                        except nx.NetworkXNoPath:
                            neibsi = np.array([[si, self.SN.snode[si].lastcpu] for si in sg.neighbors(p.position)])
                            p.position = int(np.random.choice(neibsi[:, 0], p=neibsi[:, 1] / sum(neibsi[:, 1])))
                    else:
                        neibsi = np.array([[si, self.SN.snode[si].lastcpu] for si in sg.neighbors(p.position)])
                        p.position = int(np.random.choice(neibsi[:, 0], p=neibsi[:, 1] / sum(neibsi[:, 1])))


            fitness, p.v2sindex, p.ve2seindex = self.part(p.position)

            if fitness < p.fitness:
                p.fitness = fitness
                p.pbest = p.position
                p.pbest_v2s = p.v2sindex[:]
                p.pbest_ve2se = p.ve2seindex[:]

    def update_in_global(self):
        sg = self.sg
        togbest = np.array([1, 0])
        torandom = np.array([0, 1])
        sub = lambda x, y: int(x is not y)
        add = lambda p1, p2, p3, v: v[np.random.choice([0, 1, 2], p=[p1, p2, p3])]
        add2 = lambda p1, p2, v : v[np.random.choice([0, 1], p=[p1, p2])]
        for p in self.pop:
            r1 = random.uniform(0, 1)
            r2 = random.uniform(0, 1)
            r3 = random.uniform(0, 1)
            tot = r1 + r2 + r3
            r1 = r1 / tot
            r2 = r2 / tot
            r3 = r3 / tot

            l = [pp for pp in self.group[p.group].pop if pp.index != p.index]
            if len(l) > 0:
                rindex = int(
                    np.random.choice(a=range(len(l)), p=[1.0 / len(l) for i in range(len(l))], size=1))
                p.v = add(r1, r2, r3,
                          [p.v, togbest * sub(self.gbest, p.position),
                           torandom * sub(l[rindex].pbest, p.position)])
            else:
                _tot = r1 + r2
                r1 = r1 / _tot
                r2 = r2 / _tot
                p.v = add2(r1, r2, [p.v, togbest * sub(self.gbest, p.position)])

            if sum(p.v) == 0 or sum(p.v) == 2:
                    # # print('update---if')
                    neibsi = np.array([[si, self.SN.snode[si].lastcpu] for si in sg.neighbors(p.position)])
                    p.position = int(np.random.choice(neibsi[:, 0], p=neibsi[:, 1] / sum(neibsi[:, 1])))
            else:
                if list(p.v) == [1, 0]:  # 向gbest更新
                    try:
                        path = nx.dijkstra_path(sg, p.position, self.gbest)
                        if len(path) is 1:
                            neibsi = np.array(
                                [[si, self.SN.snode[si].lastcpu] for si in sg.neighbors(p.position)])
                            p.position = int(np.random.choice(neibsi[:, 0], p=neibsi[:, 1] / sum(neibsi[:, 1])))
                        else:
                            p.position = int(path[1])
                    except nx.NetworkXNoPath:
                        neibsi = np.array([[si, self.SN.snode[si].lastcpu] for si in sg.neighbors(p.position)])
                        p.position = int(np.random.choice(neibsi[:, 0], p=neibsi[:, 1] / sum(neibsi[:, 1])))
                else:  # 向随机粒子学习
                    if len(l) > 0:
                        try:
                            path = nx.dijkstra_path(sg, p.position, l[rindex].pbest)

                            if len(path) == 1:
                                neibsi = np.array(
                                    [[si, self.SN.snode[si].lastcpu] for si in sg.neighbors(p.position)])
                                p.position = int(np.random.choice(neibsi[:, 0], p=neibsi[:, 1] / sum(neibsi[:, 1])))
                            else:
                                p.position = int(path[1])
                        except nx.NetworkXNoPath:
                            neibsi = np.array([[si, self.SN.snode[si].lastcpu] for si in sg.neighbors(p.position)])
                            p.position = int(np.random.choice(neibsi[:, 0], p=neibsi[:, 1] / sum(neibsi[:, 1])))
                    else:
                        neibsi = np.array([[si, self.SN.snode[si].lastcpu] for si in sg.neighbors(p.position)])
                        p.position = int(np.random.choice(neibsi[:, 0], p=neibsi[:, 1] / sum(neibsi[:, 1])))

            fitness, p.v2sindex, p.ve2seindex = self.part(p.position)
            if fitness < p.fitness:
                p.fitness = fitness
                p.pbest = p.position
                p.pbest_v2s = p.v2sindex[:]
                p.pbest_ve2se = p.ve2seindex[:]

    def local_learning(self):
        for group in self.group:
            flag = self.callocalbest(group)
            if flag is False: # 没有更新
                group.local_limit_count = group.local_limit_count + 1

    def global_learning(self):
        flag = self.calglobalbest()
        if flag is False:
            self.global_limit_count = self.global_limit_count + 1

    def local_decision(self):
        togbest = np.array([1, 0])
        topbest = np.array([0, 1])
        sub = lambda x, y: int(x is not y)
        add = lambda p1, p2, p3, v: v[np.random.choice([0, 1, 2], p=[p1, p2, p3])]
        sg = self.sg
        for group in self.group:
            if group.local_limit_count >= self.local_leader_limit:
                group.local_limit_count = 0
                for p in group.pop:
                    r = random.uniform(0, 1)
                    if r >= self.pr: # 随机更新1个位置
                        neibsi = np.array([[si, self.SN.snode[si].lastcpu] for si in sg.neighbors(p.position)])
                        p.position = int(np.random.choice(neibsi[:, 0], p=neibsi[:, 1] / sum(neibsi[:, 1])))

                    else: # 根据全局和局部更新位置

                        r1 = random.uniform(0, 1)
                        r2 = random.uniform(0, 1)
                        r3 = random.uniform(0, 1)
                        tot = r1 + r2 + r3
                        r1 = r1 / tot
                        r2 = r2 / tot
                        r3 = r3 / tot

                        p.v = add(r1, r2, r3,
                                  [p.v, togbest * sub(self.gbest, p.position),
                                   topbest * sub(group.pbest, p.position)])

                        if sum(p.v) == 0 or sum(p.v) == 2:
                            # # print('update---if')
                            neibsi = np.array([[si, self.SN.snode[si].lastcpu] for si in sg.neighbors(p.position)])
                            p.position = int(np.random.choice(neibsi[:, 0], p=neibsi[:, 1] / sum(neibsi[:, 1])))
                        else:
                            if list(p.v) == [1, 0]:  # 向gbest更新
                                try:
                                    path = nx.dijkstra_path(sg, p.position, self.gbest)
                                    if len(path) is 1:
                                        neibsi = np.array(
                                            [[si, self.SN.snode[si].lastcpu] for si in sg.neighbors(p.position)])
                                        p.position = int(
                                            np.random.choice(neibsi[:, 0], p=neibsi[:, 1] / sum(neibsi[:, 1])))
                                    else:
                                        p.position = int(path[1])
                                except nx.NetworkXNoPath:
                                    neibsi = np.array(
                                        [[si, self.SN.snode[si].lastcpu] for si in sg.neighbors(p.position)])
                                    p.position = int(np.random.choice(neibsi[:, 0], p=neibsi[:, 1] / sum(neibsi[:, 1])))
                            else:  # 向pbest 更新
                                try:
                                    path = nx.dijkstra_path(sg, p.position, group.pbest)
                                    if len(path) == 1:
                                        neibsi = np.array(
                                            [[si, self.SN.snode[si].lastcpu] for si in sg.neighbors(p.position)])
                                        p.position = int(
                                            np.random.choice(neibsi[:, 0], p=neibsi[:, 1] / sum(neibsi[:, 1])))
                                    else:
                                        p.position = int(path[1])
                                except nx.NetworkXNoPath:
                                    neibsi = np.array(
                                        [[si, self.SN.snode[si].lastcpu] for si in sg.neighbors(p.position)])
                                    p.position = int(np.random.choice(neibsi[:, 0], p=neibsi[:, 1] / sum(neibsi[:, 1])))
                        fitness, p.v2sindex, p.ve2seindex = self.part(p.position)
                        if fitness < p.fitness:
                            p.fitness = fitness
                            p.pbest = p.position
                            p.pbest_v2s = p.v2sindex[:]
                            p.pbest_ve2se = p.ve2seindex[:]

    def copy(self):
        index = 0
        for g in self.group:
            # copy local leader
            p = Particle()
            p.index = index
            p.position = g.pbest
            p.fitness = g.fitness
            p.v2sindex = g.pbest_v2s[:]
            p.ve2seindex = g.pbest_ve2se[:]
            p.pbest = p.position
            p.pbest_v2s = p.v2sindex[:]
            p.pbest_ve2se = p.ve2seindex[:]
            p.v = np.array([0] * 2)
            g.local_limit_count = 0
            g.pop.append(p)
            index = index + 1

    def smo2(self):
        self.initialization()
        for i in range(self.max_group):
            while True:
                self.update_in_local() # 向局部最优收敛
                self.update_in_global() # 向全局最优收敛
                self.local_learning() # 判断是否陷入局部最优
                self.local_decision()
                self.global_learning()
                if self.global_limit_count >= self.global_leader_limit: # 陷入局部最优，跳出循环，群体复制
                    self.global_limit_count = 0
                    break
            self.copy()
        fitness = self.gbest_fitness
        print(fitness)
        if fitness == float('inf'):
            return False, [], []
        return True, self.gbest_v2s, self.gbest_ve2se

def SMO_alg(vnr:vnr, sn:SN):
    s = SMO(vnr, sn, 5)
    return s.smo2()
