# Supplementary material for: An edge-based approach for virtual network embedding based on the graph edit distance
Source: PLoS One. 2023 Jul 7;18(7):e0288037. doi: 10.1371/journal.pone.0288037 (PMC10328329; doi:10.1371/journal.pone.0288037)
Supplement: S1 File — (ZIP) [file pone.0288037.s001.zip › newr-2000-0-20-0-25/req1.txt]

7    8    0    6    219    0    15
5     14     1.126743
2     14     17.542650
8     40     13.993347
32     13     15.980712
14     10     0.717795
30     30     10.256050
23     22     12.843410
0     5     17.656484     54.769651
0     4     6.509598     18.164903
0     2     13.738670     33.045923
0     1     18.864254     5.604895
1     6     16.010773     34.122687
1     4     20.635090     15.911715
3     5     5.179754     26.285587
5     6     8.961760     17.720237
