# Supplementary material for: An edge-based approach for virtual network embedding based on the graph edit distance
Source: PLoS One. 2023 Jul 7;18(7):e0288037. doi: 10.1371/journal.pone.0288037 (PMC10328329; doi:10.1371/journal.pone.0288037)
Supplement: S1 File — (ZIP) [file pone.0288037.s001.zip › newr-2000-0-20-0-25/req10.txt]

6    5    0    36    623    0    15
10     16     8.099002
9     14     5.907163
23     0     8.452406
1     20     1.761528
10     20     2.425611
10     10     18.375195
0     5     9.443190     8.638856
0     4     7.983642     6.458406
1     5     10.526597     5.396471
1     3     4.731895     18.262965
2     5     15.138707     23.098037
