# Supplementary material for: An edge-based approach for virtual network embedding based on the graph edit distance
Source: PLoS One. 2023 Jul 7;18(7):e0288037. doi: 10.1371/journal.pone.0288037 (PMC10328329; doi:10.1371/journal.pone.0288037)
Supplement: S1 File — (ZIP) [file pone.0288037.s001.zip › newr-2000-0-20-0-25/req100.txt]

6    5    0    456    82    0    15
10     16     2.894986
9     14     18.022401
23     0     13.202918
1     20     12.410657
10     20     11.231422
10     10     3.357646
0     5     21.813868     11.611884
0     4     6.295969     4.695106
1     5     23.555712     6.274393
1     3     24.045534     18.197136
2     5     10.096286     30.797271
