# Supplementary material for: An edge-based approach for virtual network embedding based on the graph edit distance
Source: PLoS One. 2023 Jul 7;18(7):e0288037. doi: 10.1371/journal.pone.0288037 (PMC10328329; doi:10.1371/journal.pone.0288037)
Supplement: S1 File — (ZIP) [file pone.0288037.s001.zip › newr-2000-0-20-0-25/req1000.txt]

8    7    0    4810    484    0    15
2     25     0.206305
24     44     16.271859
17     29     6.012146
26     10     16.994537
24     25     11.392560
25     34     12.290414
19     42     8.952910
13     11     16.005127
0     5     10.506760     45.941420
1     2     8.124790     30.690039
2     6     10.534227     24.667460
3     7     22.138127     16.824133
3     4     4.457228     29.615135
4     5     22.748497     13.165774
5     6     9.709464     17.435918
