# Supplementary material for: An edge-based approach for virtual network embedding based on the graph edit distance
Source: PLoS One. 2023 Jul 7;18(7):e0288037. doi: 10.1371/journal.pone.0288037 (PMC10328329; doi:10.1371/journal.pone.0288037)
Supplement: S1 File — (ZIP) [file pone.0288037.s001.zip › newr-2000-0-20-0-25/req1001.txt]

7    8    0    4814    344    0    15
5     14     18.455763
2     14     18.823206
8     40     18.581500
32     13     12.260506
14     10     15.746330
30     30     11.554308
23     22     15.834834
0     5     7.977538     35.461151
0     4     23.822748     16.330469
0     2     18.288980     43.611797
0     1     21.814631     3.871272
1     6     24.177526     36.756173
1     4     19.613483     18.003353
3     5     14.197974     26.757956
5     6     9.875790     14.505888
