# Supplementary material for: An edge-based approach for virtual network embedding based on the graph edit distance
Source: PLoS One. 2023 Jul 7;18(7):e0288037. doi: 10.1371/journal.pone.0288037 (PMC10328329; doi:10.1371/journal.pone.0288037)
Supplement: S1 File — (ZIP) [file pone.0288037.s001.zip › newr-2000-0-20-0-25/req1002.txt]

9    8    0    4817    200    0    15
12     36     4.581439
22     48     14.784387
25     19     15.928831
10     31     9.769585
18     45     8.837550
34     31     2.622761
1     19     0.005493
24     40     6.513871
33     14     16.402478
0     4     15.445418     13.721261
0     3     20.084994     8.129287
1     6     18.662069     40.805346
1     5     5.253761     30.727032
2     5     1.567125     24.246405
3     7     22.663808     22.175722
3     5     6.844539     45.877148
7     8     16.666158     48.509719
