# Supplementary material for: An edge-based approach for virtual network embedding based on the graph edit distance
Source: PLoS One. 2023 Jul 7;18(7):e0288037. doi: 10.1371/journal.pone.0288037 (PMC10328329; doi:10.1371/journal.pone.0288037)
Supplement: S1 File — (ZIP) [file pone.0288037.s001.zip › newr-2000-0-20-0-25/req1004.txt]

3    2    0    4831    64    0    15
34     4     12.638325
33     8     17.565844
47     38     5.052034
0     1     18.792535     6.152434
1     2     0.023652     46.757907
