# Supplementary material for: An edge-based approach for virtual network embedding based on the graph edit distance
Source: PLoS One. 2023 Jul 7;18(7):e0288037. doi: 10.1371/journal.pone.0288037 (PMC10328329; doi:10.1371/journal.pone.0288037)
Supplement: S1 File — (ZIP) [file pone.0288037.s001.zip › newr-2000-0-20-0-25/req1005.txt]

9    8    0    4837    1521    0    15
12     36     13.505661
22     48     18.023011
25     19     8.633686
10     31     17.036042
18     45     2.952361
34     31     6.350291
1     19     19.150365
24     40     2.467727
33     14     5.283364
0     4     18.462935     14.000181
0     3     17.240669     7.352939
1     6     0.550096     58.947455
1     5     1.079592     32.030886
2     5     17.432936     24.887182
3     7     19.080935     23.925439
3     5     10.934782     37.692740
7     8     10.734886     39.026381
