# Supplementary material for: An edge-based approach for virtual network embedding based on the graph edit distance
Source: PLoS One. 2023 Jul 7;18(7):e0288037. doi: 10.1371/journal.pone.0288037 (PMC10328329; doi:10.1371/journal.pone.0288037)
Supplement: S1 File — (ZIP) [file pone.0288037.s001.zip › newr-2000-0-20-0-25/req1006.txt]

6    5    0    4843    185    0    15
10     16     0.375988
9     14     4.553362
23     0     2.996307
1     20     15.941649
10     20     18.678549
10     10     16.563005
0     5     2.742088     7.178035
0     4     5.928220     7.274700
1     5     21.110416     6.935815
1     3     20.913572     17.899696
2     5     14.256722     26.295376
