# Supplementary material for: An edge-based approach for virtual network embedding based on the graph edit distance
Source: PLoS One. 2023 Jul 7;18(7):e0288037. doi: 10.1371/journal.pone.0288037 (PMC10328329; doi:10.1371/journal.pone.0288037)
Supplement: S1 File — (ZIP) [file pone.0288037.s001.zip › newr-2000-0-20-0-25/req1007.txt]

7    8    0    4855    555    0    15
5     14     5.661794
2     14     15.383770
8     40     16.740623
32     13     7.109592
14     10     4.662618
30     30     0.075076
23     22     17.467574
0     5     1.093326     59.043575
0     4     18.095950     15.591498
0     2     0.589770     33.057032
0     1     21.586505     4.672075
1     6     8.716086     43.348109
1     4     17.807550     23.421183
3     5     4.073458     31.546739
5     6     17.193365     18.816142
