# Supplementary material for: An edge-based approach for virtual network embedding based on the graph edit distance
Source: PLoS One. 2023 Jul 7;18(7):e0288037. doi: 10.1371/journal.pone.0288037 (PMC10328329; doi:10.1371/journal.pone.0288037)
Supplement: S1 File — (ZIP) [file pone.0288037.s001.zip › newr-2000-0-20-0-25/req1008.txt]

6    5    0    4860    1108    0    15
10     16     9.576098
9     14     10.453200
23     0     2.006897
1     20     17.160558
10     20     15.135960
10     10     2.264473
0     5     17.049928     8.436987
0     4     4.303873     5.894143
1     5     6.991028     5.404313
1     3     5.518509     19.258322
2     5     2.854244     26.911466
