# Supplementary material for: An edge-based approach for virtual network embedding based on the graph edit distance
Source: PLoS One. 2023 Jul 7;18(7):e0288037. doi: 10.1371/journal.pone.0288037 (PMC10328329; doi:10.1371/journal.pone.0288037)
Supplement: S1 File — (ZIP) [file pone.0288037.s001.zip › newr-2000-0-20-0-25/req1009.txt]

6    5    0    4865    286    0    15
10     16     5.234535
9     14     18.027894
23     0     10.754112
1     20     1.125523
10     20     8.763695
10     10     6.378979
0     5     14.478744     6.597762
0     4     16.130558     6.737363
1     5     18.607135     8.027230
1     3     13.577685     11.923248
2     5     9.881893     17.745126
