# Supplementary material for: An edge-based approach for virtual network embedding based on the graph edit distance
Source: PLoS One. 2023 Jul 7;18(7):e0288037. doi: 10.1371/journal.pone.0288037 (PMC10328329; doi:10.1371/journal.pone.0288037)
Supplement: S1 File — (ZIP) [file pone.0288037.s001.zip › newr-2000-0-20-0-25/req101.txt]

7    8    0    459    1550    0    15
5     14     15.126194
2     14     12.395398
8     40     17.949156
32     13     1.384930
14     10     4.250008
30     30     5.732597
23     22     12.255623
0     5     7.715842     30.204206
0     4     18.467513     9.873969
0     2     19.351024     34.438355
0     1     13.902707     3.214182
1     6     11.285745     37.492974
1     4     20.588549     22.493600
3     5     17.122410     23.961344
5     6     5.304117     16.871158
