# Supplementary material for: An edge-based approach for virtual network embedding based on the graph edit distance
Source: PLoS One. 2023 Jul 7;18(7):e0288037. doi: 10.1371/journal.pone.0288037 (PMC10328329; doi:10.1371/journal.pone.0288037)
Supplement: S1 File — (ZIP) [file pone.0288037.s001.zip › newr-2000-0-20-0-25/req1010.txt]

6    5    0    4870    365    0    15
10     16     19.660024
9     14     12.338023
23     0     10.706503
1     20     15.716422
10     20     2.360912
10     10     1.343425
0     5     7.295450     8.344854
0     4     4.318369     7.745443
1     5     1.311533     6.667301
1     3     19.621113     10.340456
2     5     3.904080     27.517803
