# Supplementary material for: An edge-based approach for virtual network embedding based on the graph edit distance
Source: PLoS One. 2023 Jul 7;18(7):e0288037. doi: 10.1371/journal.pone.0288037 (PMC10328329; doi:10.1371/journal.pone.0288037)
Supplement: S1 File — (ZIP) [file pone.0288037.s001.zip › newr-2000-0-20-0-25/req1012.txt]

6    5    0    4882    329    0    15
10     16     12.836085
9     14     6.573687
23     0     1.293985
1     20     0.295419
10     20     10.903653
10     10     14.940641
0     5     11.433760     9.835263
0     4     19.863735     4.090299
1     5     15.795618     4.901751
1     3     7.827235     10.975708
2     5     24.266793     24.007104
