# Supplementary material for: An edge-based approach for virtual network embedding based on the graph edit distance
Source: PLoS One. 2023 Jul 7;18(7):e0288037. doi: 10.1371/journal.pone.0288037 (PMC10328329; doi:10.1371/journal.pone.0288037)
Supplement: S1 File — (ZIP) [file pone.0288037.s001.zip › newr-2000-0-20-0-25/req1013.txt]

7    8    0    4885    1492    0    15
5     14     11.031220
2     14     13.501999
8     40     12.502213
32     13     11.097140
14     10     14.025086
30     30     2.608722
23     22     14.235054
0     5     10.966826     51.926086
0     4     2.815332     18.473776
0     2     5.631428     49.829784
0     1     22.187719     4.815138
1     6     4.724265     36.672783
1     4     1.358074     23.388020
3     5     18.652913     22.028837
5     6     12.895596     17.974606
