# Supplementary material for: An edge-based approach for virtual network embedding based on the graph edit distance
Source: PLoS One. 2023 Jul 7;18(7):e0288037. doi: 10.1371/journal.pone.0288037 (PMC10328329; doi:10.1371/journal.pone.0288037)
Supplement: S1 File — (ZIP) [file pone.0288037.s001.zip › newr-2000-0-20-0-25/req1014.txt]

5    4    0    4889    237    0    15
25     9     0.918607
11     18     6.283151
37     37     6.088443
40     36     6.739708
44     48     11.293680
0     2     9.979553     50.899572
0     1     9.054842     31.807097
2     4     12.912381     25.407632
2     3     2.372051     3.859250
