# Supplementary material for: An edge-based approach for virtual network embedding based on the graph edit distance
Source: PLoS One. 2023 Jul 7;18(7):e0288037. doi: 10.1371/journal.pone.0288037 (PMC10328329; doi:10.1371/journal.pone.0288037)
Supplement: S1 File — (ZIP) [file pone.0288037.s001.zip › newr-2000-0-20-0-25/req1015.txt]

5    4    0    4892    2342    0    15
25     9     4.431898
11     18     15.965453
37     37     1.408734
40     36     2.592853
44     48     3.554796
0     2     7.432783     58.003497
0     1     20.607624     32.092360
2     4     1.362651     13.179978
2     3     0.637074     5.270834
