# Supplementary material for: An edge-based approach for virtual network embedding based on the graph edit distance
Source: PLoS One. 2023 Jul 7;18(7):e0288037. doi: 10.1371/journal.pone.0288037 (PMC10328329; doi:10.1371/journal.pone.0288037)
Supplement: S1 File — (ZIP) [file pone.0288037.s001.zip › newr-2000-0-20-0-25/req1019.txt]

4    4    0    4918    109    0    15
25     18     16.834620
31     16     18.219550
30     6     7.864010
28     17     8.771020
0     3     16.006195     6.237735
0     2     2.001251     14.258536
1     2     23.792993     14.812054
2     3     7.164220     21.170389
