# Supplementary material for: An edge-based approach for virtual network embedding based on the graph edit distance
Source: PLoS One. 2023 Jul 7;18(7):e0288037. doi: 10.1371/journal.pone.0288037 (PMC10328329; doi:10.1371/journal.pone.0288037)
Supplement: S1 File — (ZIP) [file pone.0288037.s001.zip › newr-2000-0-20-0-25/req102.txt]

9    8    0    462    899    0    15
12     36     13.262123
22     48     12.236702
25     19     3.229469
10     31     18.481399
18     45     2.086856
34     31     11.030610
1     19     11.385846
24     40     19.340190
33     14     6.693319
0     4     7.715079     20.912902
0     3     9.446242     10.442065
1     6     0.762200     46.525576
1     5     12.275307     39.313440
2     5     8.884701     26.918648
3     7     0.506607     33.136777
3     5     19.123661     29.148258
7     8     6.835383     29.349381
