# Supplementary material for: An edge-based approach for virtual network embedding based on the graph edit distance
Source: PLoS One. 2023 Jul 7;18(7):e0288037. doi: 10.1371/journal.pone.0288037 (PMC10328329; doi:10.1371/journal.pone.0288037)
Supplement: S1 File — (ZIP) [file pone.0288037.s001.zip › newr-2000-0-20-0-25/req1021.txt]

9    8    0    4937    1803    0    15
12     36     7.135838
22     48     5.797906
25     19     15.938597
10     31     3.338115
18     45     9.072542
34     31     13.877377
1     19     6.009095
24     40     2.271187
33     14     8.624531
0     4     18.504135     14.317339
0     3     23.238319     7.226419
1     6     20.186468     43.323595
1     5     23.808252     27.322765
2     5     8.290353     22.847202
3     7     20.054476     22.461446
3     5     22.853786     30.010859
7     8     11.502426     54.280599
