# Supplementary material for: An edge-based approach for virtual network embedding based on the graph edit distance
Source: PLoS One. 2023 Jul 7;18(7):e0288037. doi: 10.1371/journal.pone.0288037 (PMC10328329; doi:10.1371/journal.pone.0288037)
Supplement: S1 File — (ZIP) [file pone.0288037.s001.zip › newr-2000-0-20-0-25/req1022.txt]

6    5    0    4943    3911    0    15
10     16     6.377758
9     14     6.523026
23     0     16.644185
1     20     7.882931
10     20     19.549547
10     10     7.842647
0     5     5.942717     6.094027
0     4     4.542680     7.504249
1     5     3.970458     7.888777
1     3     13.644063     16.904030
2     5     17.334513     23.996235
