# Supplementary material for: An edge-based approach for virtual network embedding based on the graph edit distance
Source: PLoS One. 2023 Jul 7;18(7):e0288037. doi: 10.1371/journal.pone.0288037 (PMC10328329; doi:10.1371/journal.pone.0288037)
Supplement: S1 File — (ZIP) [file pone.0288037.s001.zip › newr-2000-0-20-0-25/req1023.txt]

6    5    0    4955    939    0    15
10     16     0.715964
9     14     0.429090
23     0     8.390759
1     20     9.560228
10     20     1.817682
10     10     14.965667
0     5     5.136265     10.146389
0     4     7.336650     4.205249
1     5     22.701193     5.161728
1     3     3.913999     18.490388
2     5     11.252937     26.751725
