# Supplementary material for: An edge-based approach for virtual network embedding based on the graph edit distance
Source: PLoS One. 2023 Jul 7;18(7):e0288037. doi: 10.1371/journal.pone.0288037 (PMC10328329; doi:10.1371/journal.pone.0288037)
Supplement: S1 File — (ZIP) [file pone.0288037.s001.zip › newr-2000-0-20-0-25/req1024.txt]

5    4    0    4960    608    0    15
25     9     0.086673
11     18     17.605518
37     37     12.137822
40     36     19.065523
44     48     1.347087
0     2     14.239174     53.488540
0     1     2.921384     18.215320
2     4     1.277963     19.625836
2     3     20.159764     5.056996
