# Supplementary material for: An edge-based approach for virtual network embedding based on the graph edit distance
Source: PLoS One. 2023 Jul 7;18(7):e0288037. doi: 10.1371/journal.pone.0288037 (PMC10328329; doi:10.1371/journal.pone.0288037)
Supplement: S1 File — (ZIP) [file pone.0288037.s001.zip › newr-2000-0-20-0-25/req1025.txt]

9    8    0    4965    808    0    15
12     36     10.135807
22     48     1.729789
25     19     1.314127
10     31     3.786737
18     45     9.717704
34     31     10.818201
1     19     4.030885
24     40     5.269326
33     14     17.662282
0     4     7.422102     12.546802
0     3     16.764580     9.354518
1     6     22.624897     38.250828
1     5     0.832392     23.285564
2     5     23.995941     28.390454
3     7     8.182012     21.892640
3     5     0.982696     33.871370
7     8     4.847865     37.804955
