# Supplementary material for: An edge-based approach for virtual network embedding based on the graph edit distance
Source: PLoS One. 2023 Jul 7;18(7):e0288037. doi: 10.1371/journal.pone.0288037 (PMC10328329; doi:10.1371/journal.pone.0288037)
Supplement: S1 File — (ZIP) [file pone.0288037.s001.zip › newr-2000-0-20-0-25/req1026.txt]

9    8    0    4970    27    0    15
12     36     3.129978
22     48     11.889401
25     19     19.769280
10     31     2.557451
18     45     18.217719
34     31     19.227271
1     19     2.028260
24     40     16.749168
33     14     11.366924
0     4     20.886868     19.009748
0     3     8.106479     8.723280
1     6     11.978515     54.116265
1     5     4.386273     35.618069
2     5     0.721763     29.104775
3     7     21.642201     30.654748
3     5     24.797052     33.226000
7     8     18.015839     40.763086
