# Supplementary material for: An edge-based approach for virtual network embedding based on the graph edit distance
Source: PLoS One. 2023 Jul 7;18(7):e0288037. doi: 10.1371/journal.pone.0288037 (PMC10328329; doi:10.1371/journal.pone.0288037)
Supplement: S1 File — (ZIP) [file pone.0288037.s001.zip › newr-2000-0-20-0-25/req1027.txt]

4    4    0    4979    1395    0    15
25     18     13.216956
31     16     12.290414
30     6     9.382611
28     17     2.852260
0     3     18.935972     3.394663
0     2     11.645863     25.488993
1     2     20.165868     17.503319
2     3     12.817774     17.579960
