# Supplementary material for: An edge-based approach for virtual network embedding based on the graph edit distance
Source: PLoS One. 2023 Jul 7;18(7):e0288037. doi: 10.1371/journal.pone.0288037 (PMC10328329; doi:10.1371/journal.pone.0288037)
Supplement: S1 File — (ZIP) [file pone.0288037.s001.zip › newr-2000-0-20-0-25/req1028.txt]

6    5    0    4983    1883    0    15
10     16     6.595050
9     14     4.217048
23     0     13.126621
1     20     5.942564
10     20     4.240852
10     10     2.962737
0     5     5.470443     9.603956
0     4     2.642140     4.836421
1     5     11.017945     4.867625
1     3     1.785333     13.450267
2     5     22.611164     21.085750
