# Supplementary material for: An edge-based approach for virtual network embedding based on the graph edit distance
Source: PLoS One. 2023 Jul 7;18(7):e0288037. doi: 10.1371/journal.pone.0288037 (PMC10328329; doi:10.1371/journal.pone.0288037)
Supplement: S1 File — (ZIP) [file pone.0288037.s001.zip › newr-2000-0-20-0-25/req1029.txt]

3    2    0    4987    1330    0    15
34     4     16.659444
33     8     9.109775
47     38     15.814692
0     1     9.870449     7.406078
1     2     14.960173     59.302335
