# Supplementary material for: An edge-based approach for virtual network embedding based on the graph edit distance
Source: PLoS One. 2023 Jul 7;18(7):e0288037. doi: 10.1371/journal.pone.0288037 (PMC10328329; doi:10.1371/journal.pone.0288037)
Supplement: S1 File — (ZIP) [file pone.0288037.s001.zip › newr-2000-0-20-0-25/req1030.txt]

6    5    0    4991    116    0    15
10     16     18.089541
9     14     16.860256
23     0     2.728355
1     20     7.827998
10     20     6.667684
10     10     10.965300
0     5     19.911039     7.612109
0     4     20.699179     4.360955
1     5     13.537248     5.621341
1     3     1.699118     11.676332
2     5     17.833491     28.672425
