# Supplementary material for: An edge-based approach for virtual network embedding based on the graph edit distance
Source: PLoS One. 2023 Jul 7;18(7):e0288037. doi: 10.1371/journal.pone.0288037 (PMC10328329; doi:10.1371/journal.pone.0288037)
Supplement: S1 File — (ZIP) [file pone.0288037.s001.zip › newr-2000-0-20-0-25/req1032.txt]

7    8    0    5001    1777    0    15
5     14     17.448653
2     14     5.915098
8     40     6.094546
32     13     10.329905
14     10     8.764916
30     30     13.661306
23     22     7.496567
0     5     3.785058     52.998036
0     4     9.372234     12.235299
0     2     5.453658     28.991082
0     1     3.181555     5.427761
1     6     16.080966     33.080151
1     4     4.629658     13.726757
3     5     8.258309     33.127228
5     6     24.004334     13.010462
