# Supplementary material for: An edge-based approach for virtual network embedding based on the graph edit distance
Source: PLoS One. 2023 Jul 7;18(7):e0288037. doi: 10.1371/journal.pone.0288037 (PMC10328329; doi:10.1371/journal.pone.0288037)
Supplement: S1 File — (ZIP) [file pone.0288037.s001.zip › newr-2000-0-20-0-25/req1033.txt]

8    7    0    5003    26    0    15
2     25     4.790796
24     44     6.013367
17     29     14.043397
26     10     7.897580
24     25     3.393658
25     34     3.058565
19     42     3.599963
13     11     19.374981
0     5     2.293466     25.880536
1     2     11.445967     29.239486
2     6     1.159703     24.499184
3     7     1.094852     17.866686
3     4     19.779046     15.593498
4     5     18.601794     14.049617
5     6     13.988922     11.747130
