# Supplementary material for: An edge-based approach for virtual network embedding based on the graph edit distance
Source: PLoS One. 2023 Jul 7;18(7):e0288037. doi: 10.1371/journal.pone.0288037 (PMC10328329; doi:10.1371/journal.pone.0288037)
Supplement: S1 File — (ZIP) [file pone.0288037.s001.zip › newr-2000-0-20-0-25/req1034.txt]

3    2    0    5005    548    0    15
34     4     16.254158
33     8     5.761284
47     38     13.138829
0     1     4.170354     7.359914
1     2     7.082583     51.982373
