# Supplementary material for: An edge-based approach for virtual network embedding based on the graph edit distance
Source: PLoS One. 2023 Jul 7;18(7):e0288037. doi: 10.1371/journal.pone.0288037 (PMC10328329; doi:10.1371/journal.pone.0288037)
Supplement: S1 File — (ZIP) [file pone.0288037.s001.zip › newr-2000-0-20-0-25/req1035.txt]

9    8    0    5007    1029    0    15
12     36     0.172124
22     48     1.375774
25     19     5.969420
10     31     10.458083
18     45     3.545640
34     31     10.550859
1     19     2.948088
24     40     18.868984
33     14     1.718802
0     4     1.847133     16.381540
0     3     8.542894     6.707803
1     6     22.729423     47.338273
1     5     9.907834     41.042019
2     5     23.989074     28.256487
3     7     22.900327     17.884451
3     5     11.189611     41.815965
7     8     3.294473     42.021620
