# Supplementary material for: An edge-based approach for virtual network embedding based on the graph edit distance
Source: PLoS One. 2023 Jul 7;18(7):e0288037. doi: 10.1371/journal.pone.0288037 (PMC10328329; doi:10.1371/journal.pone.0288037)
Supplement: S1 File — (ZIP) [file pone.0288037.s001.zip › newr-2000-0-20-0-25/req1036.txt]

5    4    0    5009    2328    0    15
25     9     5.930357
11     18     9.756157
37     37     6.908170
40     36     10.297555
44     48     3.393658
0     2     1.129185     33.948543
0     1     10.255745     27.448172
2     4     7.669301     24.724457
2     3     6.081576     3.979596
