# Supplementary material for: An edge-based approach for virtual network embedding based on the graph edit distance
Source: PLoS One. 2023 Jul 7;18(7):e0288037. doi: 10.1371/journal.pone.0288037 (PMC10328329; doi:10.1371/journal.pone.0288037)
Supplement: S1 File — (ZIP) [file pone.0288037.s001.zip › newr-2000-0-20-0-25/req1037.txt]

8    7    0    5011    685    0    15
2     25     5.043489
24     44     3.595080
17     29     16.098514
26     10     7.856685
24     25     13.558153
25     34     17.189245
19     42     3.106174
13     11     7.878658
0     5     21.389660     28.534822
1     2     19.244972     26.782316
2     6     3.379925     25.504593
3     7     4.963073     18.556480
3     4     14.457381     17.709572
4     5     2.119510     12.399627
5     6     1.572466     10.884351
