# Supplementary material for: An edge-based approach for virtual network embedding based on the graph edit distance
Source: PLoS One. 2023 Jul 7;18(7):e0288037. doi: 10.1371/journal.pone.0288037 (PMC10328329; doi:10.1371/journal.pone.0288037)
Supplement: S1 File — (ZIP) [file pone.0288037.s001.zip › newr-2000-0-20-0-25/req1038.txt]

4    4    0    5013    170    0    15
25     18     16.611835
31     16     6.740928
30     6     2.851650
28     17     19.816889
0     3     10.805078     5.078865
0     2     7.689901     20.846368
1     2     2.742851     18.739048
2     3     20.947905     12.211544
