# Supplementary material for: An edge-based approach for virtual network embedding based on the graph edit distance
Source: PLoS One. 2023 Jul 7;18(7):e0288037. doi: 10.1371/journal.pone.0288037 (PMC10328329; doi:10.1371/journal.pone.0288037)
Supplement: S1 File — (ZIP) [file pone.0288037.s001.zip › newr-2000-0-20-0-25/req1039.txt]

9    8    0    5015    1698    0    15
12     36     9.825129
22     48     15.851314
25     19     5.599536
10     31     12.355113
18     45     15.636464
34     31     10.494705
1     19     15.789056
24     40     8.374889
33     14     0.980255
0     4     18.450728     19.876113
0     3     0.716422     8.623487
1     6     7.308420     62.033818
1     5     24.226356     22.505948
2     5     10.305338     23.203590
3     7     13.335826     28.994436
3     5     17.645802     47.977113
7     8     10.396130     29.171525
