# Supplementary material for: An edge-based approach for virtual network embedding based on the graph edit distance
Source: PLoS One. 2023 Jul 7;18(7):e0288037. doi: 10.1371/journal.pone.0288037 (PMC10328329; doi:10.1371/journal.pone.0288037)
Supplement: S1 File — (ZIP) [file pone.0288037.s001.zip › newr-2000-0-20-0-25/req1040.txt]

5    4    0    5017    1880    0    15
25     9     11.954711
11     18     12.706076
37     37     14.316843
40     36     11.316874
44     48     4.537492
0     2     16.328166     51.479296
0     1     12.967315     27.505522
2     4     21.787927     17.250881
2     3     7.938627     5.507688
