# Supplementary material for: An edge-based approach for virtual network embedding based on the graph edit distance
Source: PLoS One. 2023 Jul 7;18(7):e0288037. doi: 10.1371/journal.pone.0288037 (PMC10328329; doi:10.1371/journal.pone.0288037)
Supplement: S1 File — (ZIP) [file pone.0288037.s001.zip › newr-2000-0-20-0-25/req1041.txt]

7    8    0    5019    1069    0    15
5     14     18.136540
2     14     10.680868
8     40     8.714866
32     13     19.515366
14     10     6.692709
30     30     13.558763
23     22     16.348766
0     5     2.581866     44.160638
0     4     24.885556     15.000144
0     2     24.541459     43.937901
0     1     20.008698     5.101673
1     6     5.417035     32.506819
1     4     5.909909     17.636242
3     5     5.307169     20.065696
5     6     3.893399     16.774713
