# Supplementary material for: An edge-based approach for virtual network embedding based on the graph edit distance
Source: PLoS One. 2023 Jul 7;18(7):e0288037. doi: 10.1371/journal.pone.0288037 (PMC10328329; doi:10.1371/journal.pone.0288037)
Supplement: S1 File — (ZIP) [file pone.0288037.s001.zip › newr-2000-0-20-0-25/req1042.txt]

8    7    0    5021    104    0    15
2     25     5.677053
24     44     16.176641
17     29     13.038118
26     10     18.614460
24     25     19.685659
25     34     14.234443
19     42     13.813288
13     11     5.859554
0     5     7.490768     43.975761
1     2     1.135289     21.576561
2     6     9.778130     13.260795
3     7     11.591693     19.308843
3     4     21.012757     27.199570
4     5     16.412854     11.381025
5     6     16.978210     17.364495
