# Supplementary material for: An edge-based approach for virtual network embedding based on the graph edit distance
Source: PLoS One. 2023 Jul 7;18(7):e0288037. doi: 10.1371/journal.pone.0288037 (PMC10328329; doi:10.1371/journal.pone.0288037)
Supplement: S1 File — (ZIP) [file pone.0288037.s001.zip › newr-2000-0-20-0-25/req1043.txt]

8    7    0    5023    777    0    15
2     25     15.383770
24     44     16.315195
17     29     17.087924
26     10     6.363720
24     25     6.867885
25     34     1.013215
19     42     19.639882
13     11     6.460158
0     5     12.791833     33.158925
1     2     24.008148     28.708078
2     6     3.020569     13.766320
3     7     24.227882     19.145140
3     4     9.690390     23.080626
4     5     22.102268     14.264255
5     6     17.806787     19.071726
