# Supplementary material for: An edge-based approach for virtual network embedding based on the graph edit distance
Source: PLoS One. 2023 Jul 7;18(7):e0288037. doi: 10.1371/journal.pone.0288037 (PMC10328329; doi:10.1371/journal.pone.0288037)
Supplement: S1 File — (ZIP) [file pone.0288037.s001.zip › newr-2000-0-20-0-25/req1045.txt]

4    4    0    5041    829    0    15
25     18     7.519761
31     16     11.329691
30     6     9.584643
28     17     0.796533
0     3     17.676321     3.898260
0     2     10.539567     14.358154
1     2     8.500168     19.558933
2     3     6.678976     15.528844
