# Supplementary material for: An edge-based approach for virtual network embedding based on the graph edit distance
Source: PLoS One. 2023 Jul 7;18(7):e0288037. doi: 10.1371/journal.pone.0288037 (PMC10328329; doi:10.1371/journal.pone.0288037)
Supplement: S1 File — (ZIP) [file pone.0288037.s001.zip › newr-2000-0-20-0-25/req1046.txt]

6    5    0    5055    65    0    15
10     16     6.648762
9     14     8.283944
23     0     7.650990
1     20     3.953368
10     20     0.183721
10     10     1.026032
0     5     6.308176     8.612790
0     4     22.382275     6.708036
1     5     1.103244     7.449731
1     3     10.418256     17.616988
2     5     4.617450     23.237107
