# Supplementary material for: An edge-based approach for virtual network embedding based on the graph edit distance
Source: PLoS One. 2023 Jul 7;18(7):e0288037. doi: 10.1371/journal.pone.0288037 (PMC10328329; doi:10.1371/journal.pone.0288037)
Supplement: S1 File — (ZIP) [file pone.0288037.s001.zip › newr-2000-0-20-0-25/req1048.txt]

5    4    0    5065    172    0    15
25     9     13.832209
11     18     14.477981
37     37     7.245094
40     36     6.420484
44     48     1.688894
0     2     14.780114     42.958672
0     1     0.770592     30.958690
2     4     6.979583     18.553355
2     3     24.803919     5.430196
