# Supplementary material for: An edge-based approach for virtual network embedding based on the graph edit distance
Source: PLoS One. 2023 Jul 7;18(7):e0288037. doi: 10.1371/journal.pone.0288037 (PMC10328329; doi:10.1371/journal.pone.0288037)
Supplement: S1 File — (ZIP) [file pone.0288037.s001.zip › newr-2000-0-20-0-25/req105.txt]

9    8    0    471    2285    0    15
12     36     8.073366
22     48     16.181524
25     19     6.282540
10     31     14.568926
18     45     18.347118
34     31     17.894223
1     19     6.247139
24     40     11.284524
33     14     2.626423
0     4     11.246834     19.555367
0     3     24.285104     9.307668
1     6     21.637623     47.136980
1     5     15.919980     31.678380
2     5     24.330119     17.338197
3     7     11.989196     22.951109
3     5     12.868892     34.764514
7     8     23.574786     32.171996
