# Supplementary material for: An edge-based approach for virtual network embedding based on the graph edit distance
Source: PLoS One. 2023 Jul 7;18(7):e0288037. doi: 10.1371/journal.pone.0288037 (PMC10328329; doi:10.1371/journal.pone.0288037)
Supplement: S1 File — (ZIP) [file pone.0288037.s001.zip › newr-2000-0-20-0-25/req1051.txt]

7    8    0    5085    2963    0    15
5     14     16.390271
2     14     9.383221
8     40     2.164983
32     13     10.636311
14     10     8.470717
30     30     4.120609
23     22     3.023774
0     5     23.530534     32.451926
0     4     17.111728     9.942266
0     2     16.138188     32.914388
0     1     2.434614     5.864928
1     6     12.839137     42.710760
1     4     2.978607     18.769882
3     5     18.294321     24.968817
5     6     3.264718     13.085968
