# Supplementary material for: An edge-based approach for virtual network embedding based on the graph edit distance
Source: PLoS One. 2023 Jul 7;18(7):e0288037. doi: 10.1371/journal.pone.0288037 (PMC10328329; doi:10.1371/journal.pone.0288037)
Supplement: S1 File — (ZIP) [file pone.0288037.s001.zip › newr-2000-0-20-0-25/req1052.txt]

8    7    0    5090    471    0    15
2     25     2.988372
24     44     3.422346
17     29     3.982055
26     10     7.060152
24     25     2.533647
25     34     15.065157
19     42     11.384625
13     11     18.373363
0     5     8.135472     46.101739
1     2     17.461165     22.302229
2     6     10.596789     17.237845
3     7     8.519242     24.577507
3     4     23.277993     15.776551
4     5     19.376202     16.591209
5     6     24.597156     13.169261
