# Supplementary material for: An edge-based approach for virtual network embedding based on the graph edit distance
Source: PLoS One. 2023 Jul 7;18(7):e0288037. doi: 10.1371/journal.pone.0288037 (PMC10328329; doi:10.1371/journal.pone.0288037)
Supplement: S1 File — (ZIP) [file pone.0288037.s001.zip › newr-2000-0-20-0-25/req1053.txt]

5    4    0    5095    1252    0    15
25     9     17.581103
11     18     17.951598
37     37     8.454848
40     36     10.530107
44     48     8.265633
0     2     23.779260     47.990205
0     1     21.635334     21.352304
2     4     16.787469     15.107964
2     3     17.741935     4.965603
