# Supplementary material for: An edge-based approach for virtual network embedding based on the graph edit distance
Source: PLoS One. 2023 Jul 7;18(7):e0288037. doi: 10.1371/journal.pone.0288037 (PMC10328329; doi:10.1371/journal.pone.0288037)
Supplement: S1 File — (ZIP) [file pone.0288037.s001.zip › newr-2000-0-20-0-25/req1054.txt]

8    7    0    5104    1622    0    15
2     25     8.337046
24     44     15.146947
17     29     1.356853
26     10     9.714652
24     25     12.966094
25     34     0.374767
19     42     10.240791
13     11     3.613392
0     5     8.554338     34.980561
1     2     0.426496     28.687074
2     6     0.730918     26.136591
3     7     20.917386     13.579078
3     4     12.971892     17.501752
4     5     18.754387     14.480293
5     6     23.715934     17.405330
