# Supplementary material for: An edge-based approach for virtual network embedding based on the graph edit distance
Source: PLoS One. 2023 Jul 7;18(7):e0288037. doi: 10.1371/journal.pone.0288037 (PMC10328329; doi:10.1371/journal.pone.0288037)
Supplement: S1 File — (ZIP) [file pone.0288037.s001.zip › newr-2000-0-20-0-25/req1055.txt]

8    7    0    5108    1729    0    15
2     25     19.960326
24     44     9.007233
17     29     3.755608
26     10     10.080264
24     25     0.677511
25     34     6.331370
19     42     8.547624
13     11     19.827265
0     5     19.787439     44.306044
1     2     21.787164     20.385956
2     6     20.519883     25.413385
3     7     0.344859     22.013990
3     4     24.627674     17.870968
4     5     22.505875     10.024805
5     6     18.194372     11.959758
