# Supplementary material for: An edge-based approach for virtual network embedding based on the graph edit distance
Source: PLoS One. 2023 Jul 7;18(7):e0288037. doi: 10.1371/journal.pone.0288037 (PMC10328329; doi:10.1371/journal.pone.0288037)
Supplement: S1 File — (ZIP) [file pone.0288037.s001.zip › newr-2000-0-20-0-25/req1057.txt]

6    5    0    5116    744    0    15
10     16     2.276070
9     14     14.128849
23     0     4.409925
1     20     3.382672
10     20     5.012970
10     10     10.480667
0     5     18.733024     11.961802
0     4     16.001617     7.249468
1     5     16.499832     4.224549
1     3     21.179846     16.224778
2     5     1.836451     17.046571
