# Supplementary material for: An edge-based approach for virtual network embedding based on the graph edit distance
Source: PLoS One. 2023 Jul 7;18(7):e0288037. doi: 10.1371/journal.pone.0288037 (PMC10328329; doi:10.1371/journal.pone.0288037)
Supplement: S1 File — (ZIP) [file pone.0288037.s001.zip › newr-2000-0-20-0-25/req1058.txt]

6    5    0    5120    533    0    15
10     16     18.893399
9     14     8.807031
23     0     16.953642
1     20     15.521714
10     20     10.784631
10     10     2.119816
0     5     20.814386     6.793764
0     4     22.134312     4.390995
1     5     24.751274     6.439418
1     3     12.641530     13.674245
2     5     2.845851     22.473452
