# Supplementary material for: An edge-based approach for virtual network embedding based on the graph edit distance
Source: PLoS One. 2023 Jul 7;18(7):e0288037. doi: 10.1371/journal.pone.0288037 (PMC10328329; doi:10.1371/journal.pone.0288037)
Supplement: S1 File — (ZIP) [file pone.0288037.s001.zip › newr-2000-0-20-0-25/req106.txt]

9    8    0    480    1834    0    15
12     36     19.334086
22     48     14.827723
25     19     1.334880
10     31     1.626637
18     45     14.972381
34     31     1.287271
1     19     6.242866
24     40     0.794702
33     14     15.513779
0     4     7.927946     14.576555
0     3     10.724967     8.765291
1     6     10.827967     70.572343
1     5     6.414228     41.386255
2     5     5.348369     22.493655
3     7     18.832972     17.565510
3     5     7.907346     26.644745
7     8     8.438368     32.046260
