# Supplementary material for: An edge-based approach for virtual network embedding based on the graph edit distance
Source: PLoS One. 2023 Jul 7;18(7):e0288037. doi: 10.1371/journal.pone.0288037 (PMC10328329; doi:10.1371/journal.pone.0288037)
Supplement: S1 File — (ZIP) [file pone.0288037.s001.zip › newr-2000-0-20-0-25/req1062.txt]

8    7    0    5158    1383    0    15
2     25     14.417554
24     44     10.741905
17     29     7.106540
26     10     12.731712
24     25     9.502853
25     34     14.843593
19     42     12.081668
13     11     9.916074
0     5     12.230293     35.257342
1     2     17.500839     20.789253
2     6     10.106204     21.849224
3     7     1.311533     13.284032
3     4     0.303659     23.186650
4     5     8.978545     14.789678
5     6     8.077486     11.319022
