# Supplementary material for: An edge-based approach for virtual network embedding based on the graph edit distance
Source: PLoS One. 2023 Jul 7;18(7):e0288037. doi: 10.1371/journal.pone.0288037 (PMC10328329; doi:10.1371/journal.pone.0288037)
Supplement: S1 File — (ZIP) [file pone.0288037.s001.zip › newr-2000-0-20-0-25/req1065.txt]

7    8    0    5183    1571    0    15
5     14     10.469069
2     14     17.897275
8     40     8.628803
32     13     2.454909
14     10     17.709891
30     30     7.360454
23     22     5.318155
0     5     1.564074     49.174233
0     4     3.028199     15.614726
0     2     8.533738     27.455048
0     1     19.194617     3.452815
1     6     22.569964     41.503329
1     4     18.224128     24.284010
3     5     15.858943     26.810818
5     6     0.840022     19.304985
