# Supplementary material for: An edge-based approach for virtual network embedding based on the graph edit distance
Source: PLoS One. 2023 Jul 7;18(7):e0288037. doi: 10.1371/journal.pone.0288037 (PMC10328329; doi:10.1371/journal.pone.0288037)
Supplement: S1 File — (ZIP) [file pone.0288037.s001.zip › newr-2000-0-20-0-25/req1066.txt]

9    8    0    5187    4918    0    15
12     36     3.764153
22     48     1.423383
25     19     13.408002
10     31     15.253151
18     45     8.267464
34     31     7.746208
1     19     1.233558
24     40     12.531510
33     14     10.768151
0     4     9.291360     18.466314
0     3     12.525559     7.320120
1     6     17.981506     42.840782
1     5     6.611835     30.293641
2     5     11.798456     15.570129
3     7     12.286752     29.649636
3     5     12.326426     39.066639
7     8     21.259957     48.578543
