# Supplementary material for: An edge-based approach for virtual network embedding based on the graph edit distance
Source: PLoS One. 2023 Jul 7;18(7):e0288037. doi: 10.1371/journal.pone.0288037 (PMC10328329; doi:10.1371/journal.pone.0288037)
Supplement: S1 File — (ZIP) [file pone.0288037.s001.zip › newr-2000-0-20-0-25/req1067.txt]

8    7    0    5191    541    0    15
2     25     11.294290
24     44     18.900723
17     29     1.747490
26     10     15.026093
24     25     3.275857
25     34     3.635975
19     42     9.128697
13     11     17.220985
0     5     20.465712     30.449006
1     2     9.021271     20.439898
2     6     5.042421     15.443016
3     7     15.982543     21.163762
3     4     21.443831     24.287716
4     5     21.845149     18.055202
5     6     12.900174     16.059424
