# Supplementary material for: An edge-based approach for virtual network embedding based on the graph edit distance
Source: PLoS One. 2023 Jul 7;18(7):e0288037. doi: 10.1371/journal.pone.0288037 (PMC10328329; doi:10.1371/journal.pone.0288037)
Supplement: S1 File — (ZIP) [file pone.0288037.s001.zip › newr-2000-0-20-0-25/req1068.txt]

8    7    0    5195    711    0    15
2     25     18.090762
24     44     2.695395
17     29     14.653157
26     10     2.900479
24     25     11.489608
25     34     18.643757
19     42     9.660329
13     11     15.455184
0     5     3.374584     48.692573
1     2     16.993469     17.634858
2     6     16.850032     21.293460
3     7     18.417920     21.710822
3     4     2.963347     23.635410
4     5     16.089358     11.409079
5     6     10.396893     15.522049
