# Supplementary material for: An edge-based approach for virtual network embedding based on the graph edit distance
Source: PLoS One. 2023 Jul 7;18(7):e0288037. doi: 10.1371/journal.pone.0288037 (PMC10328329; doi:10.1371/journal.pone.0288037)
Supplement: S1 File — (ZIP) [file pone.0288037.s001.zip › newr-2000-0-20-0-25/req1069.txt]

8    7    0    5204    1528    0    15
2     25     9.601733
24     44     7.481918
17     29     4.844508
26     10     1.139561
24     25     12.915433
25     34     8.177740
19     42     2.918790
13     11     10.220649
0     5     5.492569     28.909530
1     2     14.597003     29.860443
2     6     20.381787     23.124028
3     7     6.649220     16.532131
3     4     15.729240     25.617616
4     5     11.099582     9.995519
5     6     15.887173     17.491798
