# Supplementary material for: An edge-based approach for virtual network embedding based on the graph edit distance
Source: PLoS One. 2023 Jul 7;18(7):e0288037. doi: 10.1371/journal.pone.0288037 (PMC10328329; doi:10.1371/journal.pone.0288037)
Supplement: S1 File — (ZIP) [file pone.0288037.s001.zip › newr-2000-0-20-0-25/req1070.txt]

6    5    0    5208    140    0    15
10     16     12.116459
9     14     4.046144
23     0     19.284646
1     20     6.060976
10     20     1.530808
10     10     17.906430
0     5     24.832911     6.678713
0     4     15.499588     7.000979
1     5     18.189032     6.585099
1     3     17.336039     11.111345
2     5     16.888943     18.365516
