# Supplementary material for: An edge-based approach for virtual network embedding based on the graph edit distance
Source: PLoS One. 2023 Jul 7;18(7):e0288037. doi: 10.1371/journal.pone.0288037 (PMC10328329; doi:10.1371/journal.pone.0288037)
Supplement: S1 File — (ZIP) [file pone.0288037.s001.zip › newr-2000-0-20-0-25/req1071.txt]

8    7    0    5212    324    0    15
2     25     7.061373
24     44     3.189184
17     29     11.841792
26     10     2.653890
24     25     6.267891
25     34     18.203070
19     42     11.284524
13     11     3.731803
0     5     7.828761     45.886813
1     2     5.238502     29.894744
2     6     10.506760     20.118190
3     7     10.110019     21.351510
3     4     3.885769     18.366804
4     5     15.882595     12.358614
5     6     24.177526     10.947469
