# Supplementary material for: An edge-based approach for virtual network embedding based on the graph edit distance
Source: PLoS One. 2023 Jul 7;18(7):e0288037. doi: 10.1371/journal.pone.0288037 (PMC10328329; doi:10.1371/journal.pone.0288037)
Supplement: S1 File — (ZIP) [file pone.0288037.s001.zip › newr-2000-0-20-0-25/req1073.txt]

6    5    0    5220    1255    0    15
10     16     7.434309
9     14     12.045045
23     0     9.120151
1     20     17.980285
10     20     2.733848
10     10     9.693899
0     5     11.841945     6.006451
0     4     6.475265     5.191260
1     5     14.820551     6.196429
1     3     4.544206     12.084898
2     5     4.119999     17.697480
