# Supplementary material for: An edge-based approach for virtual network embedding based on the graph edit distance
Source: PLoS One. 2023 Jul 7;18(7):e0288037. doi: 10.1371/journal.pone.0288037 (PMC10328329; doi:10.1371/journal.pone.0288037)
Supplement: S1 File — (ZIP) [file pone.0288037.s001.zip › newr-2000-0-20-0-25/req1074.txt]

6    5    0    5230    472    0    15
10     16     18.059633
9     14     6.313669
23     0     12.582781
1     20     4.692526
10     20     13.567919
10     10     7.450789
0     5     7.387005     11.186912
0     4     19.146550     4.337082
1     5     9.274575     6.659062
1     3     20.131535     11.029938
2     5     8.961760     18.517624
