# Supplementary material for: An edge-based approach for virtual network embedding based on the graph edit distance
Source: PLoS One. 2023 Jul 7;18(7):e0288037. doi: 10.1371/journal.pone.0288037 (PMC10328329; doi:10.1371/journal.pone.0288037)
Supplement: S1 File — (ZIP) [file pone.0288037.s001.zip › newr-2000-0-20-0-25/req1077.txt]

6    5    0    5245    763    0    15
10     16     15.940428
9     14     9.211707
23     0     5.642872
1     20     16.114994
10     20     9.886166
10     10     9.564501
0     5     9.866634     8.197160
0     4     12.240974     6.815107
1     5     20.641957     6.203254
1     3     24.829859     11.271271
2     5     8.703116     28.844858
