# Supplementary material for: An edge-based approach for virtual network embedding based on the graph edit distance
Source: PLoS One. 2023 Jul 7;18(7):e0288037. doi: 10.1371/journal.pone.0288037 (PMC10328329; doi:10.1371/journal.pone.0288037)
Supplement: S1 File — (ZIP) [file pone.0288037.s001.zip › newr-2000-0-20-0-25/req1078.txt]

4    4    0    5252    353    0    15
25     18     1.162145
31     16     1.240272
30     6     15.463118
28     17     11.953490
0     3     9.273812     3.468916
0     2     11.218604     13.289131
1     2     2.697836     12.185128
2     3     17.411573     21.112800
