# Supplementary material for: An edge-based approach for virtual network embedding based on the graph edit distance
Source: PLoS One. 2023 Jul 7;18(7):e0288037. doi: 10.1371/journal.pone.0288037 (PMC10328329; doi:10.1371/journal.pone.0288037)
Supplement: S1 File — (ZIP) [file pone.0288037.s001.zip › newr-2000-0-20-0-25/req108.txt]

7    8    0    490    463    0    15
5     14     12.833033
2     14     7.467879
8     40     17.322916
32     13     11.979125
14     10     8.853420
30     30     5.179601
23     22     16.906034
0     5     6.192969     32.610807
0     4     6.377606     10.085274
0     2     24.821467     42.346899
0     1     19.712668     5.156525
1     6     0.228889     37.894911
1     4     3.033540     21.112329
3     5     4.271065     32.766803
5     6     5.965606     17.228997
