# Supplementary material for: An edge-based approach for virtual network embedding based on the graph edit distance
Source: PLoS One. 2023 Jul 7;18(7):e0288037. doi: 10.1371/journal.pone.0288037 (PMC10328329; doi:10.1371/journal.pone.0288037)
Supplement: S1 File — (ZIP) [file pone.0288037.s001.zip › newr-2000-0-20-0-25/req1080.txt]

6    5    0    5257    115    0    15
10     16     5.885189
9     14     17.330241
23     0     1.393475
1     20     6.654256
10     20     10.577105
10     10     13.514206
0     5     11.413160     8.290841
0     4     16.705832     4.179249
1     5     5.398724     6.868945
1     3     24.712363     10.945628
2     5     0.764489     25.403306
