# Supplementary material for: An edge-based approach for virtual network embedding based on the graph edit distance
Source: PLoS One. 2023 Jul 7;18(7):e0288037. doi: 10.1371/journal.pone.0288037 (PMC10328329; doi:10.1371/journal.pone.0288037)
Supplement: S1 File — (ZIP) [file pone.0288037.s001.zip › newr-2000-0-20-0-25/req1081.txt]

8    7    0    5260    272    0    15
2     25     10.090030
24     44     14.889370
17     29     3.047578
26     10     14.134953
24     25     14.492019
25     34     1.655934
19     42     18.179876
13     11     16.384167
0     5     3.709525     40.490013
1     2     20.078127     31.933474
2     6     23.670919     20.872027
3     7     14.706107     25.142401
3     4     18.958098     17.448191
4     5     13.224433     10.188097
5     6     4.563280     14.643958
