# Supplementary material for: An edge-based approach for virtual network embedding based on the graph edit distance
Source: PLoS One. 2023 Jul 7;18(7):e0288037. doi: 10.1371/journal.pone.0288037 (PMC10328329; doi:10.1371/journal.pone.0288037)
Supplement: S1 File — (ZIP) [file pone.0288037.s001.zip › newr-2000-0-20-0-25/req1082.txt]

9    8    0    5262    1789    0    15
12     36     8.017823
22     48     9.631642
25     19     14.269845
10     31     1.045564
18     45     1.251259
34     31     1.210974
1     19     3.070772
24     40     11.874752
33     14     13.514206
0     4     1.051363     13.610152
0     3     3.665273     9.487414
1     6     15.011292     46.124796
1     5     7.533494     22.800781
2     5     10.431227     18.518146
3     7     17.412336     17.164262
3     5     15.748314     34.221281
7     8     1.511429     43.539241
