# Supplementary material for: An edge-based approach for virtual network embedding based on the graph edit distance
Source: PLoS One. 2023 Jul 7;18(7):e0288037. doi: 10.1371/journal.pone.0288037 (PMC10328329; doi:10.1371/journal.pone.0288037)
Supplement: S1 File — (ZIP) [file pone.0288037.s001.zip › newr-2000-0-20-0-25/req1084.txt]

8    7    0    5267    2268    0    15
2     25     6.782434
24     44     11.578722
17     29     3.914304
26     10     15.007172
24     25     2.616657
25     34     11.570788
19     42     16.026490
13     11     18.696860
0     5     3.256325     26.638226
1     2     6.289865     16.989635
2     6     19.445631     14.995764
3     7     24.725333     15.477151
3     4     2.613910     26.810976
4     5     16.365551     15.424156
5     6     9.548479     14.871074
