# Supplementary material for: An edge-based approach for virtual network embedding based on the graph edit distance
Source: PLoS One. 2023 Jul 7;18(7):e0288037. doi: 10.1371/journal.pone.0288037 (PMC10328329; doi:10.1371/journal.pone.0288037)
Supplement: S1 File — (ZIP) [file pone.0288037.s001.zip › newr-2000-0-20-0-25/req1085.txt]

5    4    0    5270    636    0    15
25     9     7.279885
11     18     10.733970
37     37     6.589557
40     36     10.318308
44     48     5.391400
0     2     13.697470     32.916983
0     1     4.023103     28.502005
2     4     6.998657     17.280164
2     3     16.048158     3.676250
