# Supplementary material for: An edge-based approach for virtual network embedding based on the graph edit distance
Source: PLoS One. 2023 Jul 7;18(7):e0288037. doi: 10.1371/journal.pone.0288037 (PMC10328329; doi:10.1371/journal.pone.0288037)
Supplement: S1 File — (ZIP) [file pone.0288037.s001.zip › newr-2000-0-20-0-25/req1086.txt]

5    4    0    5272    1422    0    15
25     9     2.381664
11     18     6.751915
37     37     4.279916
40     36     0.866115
44     48     10.343944
0     2     17.448195     54.531096
0     1     9.633168     32.076657
2     4     0.609607     22.177929
2     3     8.320109     4.541490
