# Supplementary material for: An edge-based approach for virtual network embedding based on the graph edit distance
Source: PLoS One. 2023 Jul 7;18(7):e0288037. doi: 10.1371/journal.pone.0288037 (PMC10328329; doi:10.1371/journal.pone.0288037)
Supplement: S1 File — (ZIP) [file pone.0288037.s001.zip › newr-2000-0-20-0-25/req1087.txt]

9    8    0    5280    4958    0    15
12     36     4.837794
22     48     19.559313
25     19     19.617908
10     31     0.713523
18     45     1.805475
34     31     10.807215
1     19     0.707419
24     40     9.072542
33     14     13.442793
0     4     13.689840     17.893915
0     3     24.404126     6.180065
1     6     2.046266     62.654019
1     5     10.554827     39.744913
2     5     10.853145     18.962868
3     7     19.586016     22.189368
3     5     15.713218     44.149153
7     8     19.233528     44.623870
