# Supplementary material for: An edge-based approach for virtual network embedding based on the graph edit distance
Source: PLoS One. 2023 Jul 7;18(7):e0288037. doi: 10.1371/journal.pone.0288037 (PMC10328329; doi:10.1371/journal.pone.0288037)
Supplement: S1 File — (ZIP) [file pone.0288037.s001.zip › newr-2000-0-20-0-25/req1088.txt]

6    5    0    5285    606    0    15
10     16     15.073092
9     14     15.504013
23     0     14.054384
1     20     13.945128
10     20     12.441176
10     10     18.062075
0     5     1.286355     10.352161
0     4     16.464736     7.083805
1     5     2.495651     7.472639
1     3     5.753502     17.083986
2     5     6.297494     17.449760
