# Supplementary material for: An edge-based approach for virtual network embedding based on the graph edit distance
Source: PLoS One. 2023 Jul 7;18(7):e0288037. doi: 10.1371/journal.pone.0288037 (PMC10328329; doi:10.1371/journal.pone.0288037)
Supplement: S1 File — (ZIP) [file pone.0288037.s001.zip › newr-2000-0-20-0-25/req109.txt]

7    8    0    495    768    0    15
5     14     15.259255
2     14     7.550279
8     40     7.188940
32     13     5.445723
14     10     9.032868
30     30     3.577380
23     22     12.880642
0     5     11.985382     58.128430
0     4     6.669820     14.537509
0     2     14.162114     38.438824
0     1     13.860744     4.150712
1     6     20.300913     40.315380
1     4     5.693991     14.212144
3     5     8.893857     26.710444
5     6     13.087100     13.419159
