# Supplementary material for: An edge-based approach for virtual network embedding based on the graph edit distance
Source: PLoS One. 2023 Jul 7;18(7):e0288037. doi: 10.1371/journal.pone.0288037 (PMC10328329; doi:10.1371/journal.pone.0288037)
Supplement: S1 File — (ZIP) [file pone.0288037.s001.zip › newr-2000-0-20-0-25/req1091.txt]

8    7    0    5305    482    0    15
2     25     3.562731
24     44     15.064547
17     29     0.505387
26     10     8.515275
24     25     8.977935
25     34     11.645253
19     42     8.888211
13     11     19.189428
0     5     23.631245     43.269721
1     2     9.718619     29.284965
2     6     9.369182     22.737153
3     7     10.245827     21.279618
3     4     24.921415     26.902914
4     5     16.126743     10.224935
5     6     12.876522     16.760891
