# Supplementary material for: An edge-based approach for virtual network embedding based on the graph edit distance
Source: PLoS One. 2023 Jul 7;18(7):e0288037. doi: 10.1371/journal.pone.0288037 (PMC10328329; doi:10.1371/journal.pone.0288037)
Supplement: S1 File — (ZIP) [file pone.0288037.s001.zip › newr-2000-0-20-0-25/req1094.txt]

8    7    0    5320    91    0    15
2     25     12.157353
24     44     1.671194
17     29     7.742546
26     10     2.940764
24     25     15.344096
25     34     19.445784
19     42     7.304910
13     11     0.957671
0     5     6.414991     35.925453
1     2     20.913572     29.637930
2     6     1.257363     15.103299
3     7     8.323923     13.375383
3     4     21.477401     16.958709
4     5     5.513169     16.930933
5     6     15.766625     17.597511
