# Supplementary material for: An edge-based approach for virtual network embedding based on the graph edit distance
Source: PLoS One. 2023 Jul 7;18(7):e0288037. doi: 10.1371/journal.pone.0288037 (PMC10328329; doi:10.1371/journal.pone.0288037)
Supplement: S1 File — (ZIP) [file pone.0288037.s001.zip › newr-2000-0-20-0-25/req1095.txt]

9    8    0    5333    2295    0    15
12     36     9.497971
22     48     10.878628
25     19     11.093478
10     31     5.998108
18     45     18.767663
34     31     5.618458
1     19     6.768395
24     40     16.673482
33     14     1.494797
0     4     12.031922     12.918125
0     3     11.052278     8.711628
1     6     20.222327     58.950217
1     5     2.225562     24.745338
2     5     5.547502     20.283161
3     7     1.479385     25.044850
3     5     21.807001     30.223623
7     8     21.505631     49.248572
