# Supplementary material for: An edge-based approach for virtual network embedding based on the graph edit distance
Source: PLoS One. 2023 Jul 7;18(7):e0288037. doi: 10.1371/journal.pone.0288037 (PMC10328329; doi:10.1371/journal.pone.0288037)
Supplement: S1 File — (ZIP) [file pone.0288037.s001.zip › newr-2000-0-20-0-25/req1096.txt]

7    8    0    5341    135    0    15
5     14     18.184759
2     14     6.804407
8     40     19.263894
32     13     17.933287
14     10     10.766930
30     30     4.792627
23     22     17.972350
0     5     5.175176     48.702323
0     4     5.116428     17.059080
0     2     15.166936     42.599229
0     1     5.625324     5.061113
1     6     9.225745     44.208911
1     4     0.579852     19.880698
3     5     1.291696     29.400522
5     6     18.616291     16.434892
