# Supplementary material for: An edge-based approach for virtual network embedding based on the graph edit distance
Source: PLoS One. 2023 Jul 7;18(7):e0288037. doi: 10.1371/journal.pone.0288037 (PMC10328329; doi:10.1371/journal.pone.0288037)
Supplement: S1 File — (ZIP) [file pone.0288037.s001.zip › newr-2000-0-20-0-25/req1097.txt]

8    7    0    5351    824    0    15
2     25     11.526841
24     44     2.255318
17     29     12.384411
26     10     12.425306
24     25     18.905606
25     34     16.012452
19     42     15.974609
13     11     9.457076
0     5     21.566668     35.016885
1     2     17.601550     29.913988
2     6     22.617267     13.298982
3     7     8.912168     23.068055
3     4     16.397595     22.781034
4     5     21.135594     12.571917
5     6     8.924375     12.281090
