# Supplementary material for: An edge-based approach for virtual network embedding based on the graph edit distance
Source: PLoS One. 2023 Jul 7;18(7):e0288037. doi: 10.1371/journal.pone.0288037 (PMC10328329; doi:10.1371/journal.pone.0288037)
Supplement: S1 File — (ZIP) [file pone.0288037.s001.zip › newr-2000-0-20-0-25/req1099.txt]

5    4    0    5355    1208    0    15
25     9     18.160344
11     18     12.553484
37     37     4.840236
40     36     3.171484
44     48     7.827387
0     2     11.543626     35.363384
0     1     7.385479     32.313086
2     4     2.668081     18.666138
2     3     22.386853     4.980471
