# Supplementary material for: An edge-based approach for virtual network embedding based on the graph edit distance
Source: PLoS One. 2023 Jul 7;18(7):e0288037. doi: 10.1371/journal.pone.0288037 (PMC10328329; doi:10.1371/journal.pone.0288037)
Supplement: S1 File — (ZIP) [file pone.0288037.s001.zip › newr-2000-0-20-0-25/req110.txt]

9    8    0    505    223    0    15
12     36     16.669820
22     48     11.184423
25     19     12.582781
10     31     10.702231
18     45     7.981811
34     31     15.475326
1     19     2.255318
24     40     2.362743
33     14     5.996887
0     4     21.650594     19.712976
0     3     5.499435     8.492063
1     6     8.548997     38.910792
1     5     22.508927     24.787734
2     5     13.100833     17.897724
3     7     1.031526     27.440572
3     5     24.263741     47.194637
7     8     7.545701     47.281217
