# Supplementary material for: An edge-based approach for virtual network embedding based on the graph edit distance
Source: PLoS One. 2023 Jul 7;18(7):e0288037. doi: 10.1371/journal.pone.0288037 (PMC10328329; doi:10.1371/journal.pone.0288037)
Supplement: S1 File — (ZIP) [file pone.0288037.s001.zip › newr-2000-0-20-0-25/req1100.txt]

8    7    0    5356    37    0    15
2     25     17.645802
24     44     6.000549
17     29     2.022156
26     10     9.354534
24     25     15.180517
25     34     2.194891
19     42     13.798029
13     11     12.680441
0     5     12.583544     39.039031
1     2     0.609607     27.801151
2     6     21.812342     17.407599
3     7     4.985199     18.841554
3     4     19.754631     23.272720
4     5     6.197546     10.563326
5     6     21.249275     19.780943
