# Supplementary material for: An edge-based approach for virtual network embedding based on the graph edit distance
Source: PLoS One. 2023 Jul 7;18(7):e0288037. doi: 10.1371/journal.pone.0288037 (PMC10328329; doi:10.1371/journal.pone.0288037)
Supplement: S1 File — (ZIP) [file pone.0288037.s001.zip › newr-2000-0-20-0-25/req1101.txt]

3    2    0    5358    1896    0    15
34     4     12.428968
33     8     11.277200
47     38     9.938047
0     1     8.120212     6.760138
1     2     18.420972     41.895460
