# Supplementary material for: An edge-based approach for virtual network embedding based on the graph edit distance
Source: PLoS One. 2023 Jul 7;18(7):e0288037. doi: 10.1371/journal.pone.0288037 (PMC10328329; doi:10.1371/journal.pone.0288037)
Supplement: S1 File — (ZIP) [file pone.0288037.s001.zip › newr-2000-0-20-0-25/req1102.txt]

9    8    0    5360    3216    0    15
12     36     19.655751
22     48     15.812250
25     19     5.102084
10     31     2.456130
18     45     9.203772
34     31     19.085055
1     19     9.412519
24     40     17.493820
33     14     9.136631
0     4     21.649068     11.860069
0     3     1.400800     8.421272
1     6     2.011933     39.204412
1     5     4.539628     23.928312
2     5     24.488052     23.507402
3     7     22.710349     20.356322
3     5     19.358654     42.594759
7     8     21.423994     28.645695
