# Supplementary material for: An edge-based approach for virtual network embedding based on the graph edit distance
Source: PLoS One. 2023 Jul 7;18(7):e0288037. doi: 10.1371/journal.pone.0288037 (PMC10328329; doi:10.1371/journal.pone.0288037)
Supplement: S1 File — (ZIP) [file pone.0288037.s001.zip › newr-2000-0-20-0-25/req1103.txt]

7    8    0    5361    1182    0    15
5     14     3.070162
2     14     7.486190
8     40     12.987457
32     13     14.094668
14     10     6.369213
30     30     7.471541
23     22     6.234931
0     5     7.731101     33.933775
0     4     0.327311     16.575999
0     2     22.888882     38.259994
0     1     8.925901     3.760774
1     6     12.830744     31.772773
1     4     8.024079     22.211147
3     5     10.352641     24.333333
5     6     1.248970     12.445461
