# Supplementary material for: An edge-based approach for virtual network embedding based on the graph edit distance
Source: PLoS One. 2023 Jul 7;18(7):e0288037. doi: 10.1371/journal.pone.0288037 (PMC10328329; doi:10.1371/journal.pone.0288037)
Supplement: S1 File — (ZIP) [file pone.0288037.s001.zip › newr-2000-0-20-0-25/req1104.txt]

5    4    0    5363    55    0    15
25     9     10.069887
11     18     4.774926
37     37     14.156316
40     36     17.779473
44     48     4.843898
0     2     0.186163     48.470806
0     1     4.784539     18.247383
2     4     20.921201     17.053239
2     3     22.502060     4.052430
