# Supplementary material for: An edge-based approach for virtual network embedding based on the graph edit distance
Source: PLoS One. 2023 Jul 7;18(7):e0288037. doi: 10.1371/journal.pone.0288037 (PMC10328329; doi:10.1371/journal.pone.0288037)
Supplement: S1 File — (ZIP) [file pone.0288037.s001.zip › newr-2000-0-20-0-25/req1105.txt]

6    5    0    5365    36    0    15
10     16     8.752709
9     14     19.295633
23     0     9.971007
1     20     8.956572
10     20     15.205542
10     10     8.119755
0     5     0.690481     10.834173
0     4     1.550340     5.803032
1     5     0.848415     7.802819
1     3     1.852474     12.875390
2     5     1.058229     27.688439
