# Supplementary material for: An edge-based approach for virtual network embedding based on the graph edit distance
Source: PLoS One. 2023 Jul 7;18(7):e0288037. doi: 10.1371/journal.pone.0288037 (PMC10328329; doi:10.1371/journal.pone.0288037)
Supplement: S1 File — (ZIP) [file pone.0288037.s001.zip › newr-2000-0-20-0-25/req1106.txt]

9    8    0    5366    86    0    15
12     36     10.035096
22     48     12.803125
25     19     6.969817
10     31     6.655477
18     45     2.240669
34     31     17.954649
1     19     14.214301
24     40     12.804956
33     14     12.215339
0     4     8.187353     14.398694
0     3     1.879177     5.564894
1     6     7.259590     43.519264
1     5     7.865383     29.236777
2     5     14.972381     26.148315
3     7     1.873074     18.225135
3     5     24.015778     32.148632
7     8     24.031800     35.476033
