# Supplementary material for: An edge-based approach for virtual network embedding based on the graph edit distance
Source: PLoS One. 2023 Jul 7;18(7):e0288037. doi: 10.1371/journal.pone.0288037 (PMC10328329; doi:10.1371/journal.pone.0288037)
Supplement: S1 File — (ZIP) [file pone.0288037.s001.zip › newr-2000-0-20-0-25/req1107.txt]

7    8    0    5368    22    0    15
5     14     13.779717
2     14     14.177068
8     40     7.280496
32     13     15.659658
14     10     5.722221
30     30     5.120396
23     22     2.606891
0     5     24.719993     48.349265
0     4     24.218726     14.891277
0     2     21.616260     44.940251
0     1     16.634114     4.821725
1     6     7.776116     26.931129
1     4     4.767754     18.524434
3     5     18.005921     20.472978
5     6     6.756035     19.284942
