# Supplementary material for: An edge-based approach for virtual network embedding based on the graph edit distance
Source: PLoS One. 2023 Jul 7;18(7):e0288037. doi: 10.1371/journal.pone.0288037 (PMC10328329; doi:10.1371/journal.pone.0288037)
Supplement: S1 File — (ZIP) [file pone.0288037.s001.zip › newr-2000-0-20-0-25/req1108.txt]

7    8    0    5370    1872    0    15
5     14     15.450911
2     14     12.098148
8     40     4.015015
32     13     6.035340
14     10     6.613971
30     30     15.110935
23     22     18.483230
0     5     16.373180     29.791237
0     4     13.873714     19.374629
0     2     16.776025     31.556946
0     1     2.359081     3.210311
1     6     8.723716     38.920608
1     4     24.839778     19.743350
3     5     9.720145     26.320088
5     6     1.326029     12.350944
