# Supplementary material for: An edge-based approach for virtual network embedding based on the graph edit distance
Source: PLoS One. 2023 Jul 7;18(7):e0288037. doi: 10.1371/journal.pone.0288037 (PMC10328329; doi:10.1371/journal.pone.0288037)
Supplement: S1 File — (ZIP) [file pone.0288037.s001.zip › newr-2000-0-20-0-25/req1109.txt]

6    5    0    5371    1027    0    15
10     16     9.962462
9     14     7.723014
23     0     18.848842
1     20     8.843043
10     20     8.974273
10     10     7.563707
0     5     21.082186     6.668159
0     4     22.103793     7.885086
1     5     9.072390     4.779730
1     3     22.341075     10.103064
2     5     14.689322     24.636865
