# Supplementary material for: An edge-based approach for virtual network embedding based on the graph edit distance
Source: PLoS One. 2023 Jul 7;18(7):e0288037. doi: 10.1371/journal.pone.0288037 (PMC10328329; doi:10.1371/journal.pone.0288037)
Supplement: S1 File — (ZIP) [file pone.0288037.s001.zip › newr-2000-0-20-0-25/req111.txt]

5    4    0    510    2906    0    15
25     9     15.295267
11     18     1.269570
37     37     8.612323
40     36     1.244545
44     48     17.988830
0     2     22.455519     50.059451
0     1     18.778039     22.053107
2     4     0.092318     21.788350
2     3     5.885495     4.566726
