# Supplementary material for: An edge-based approach for virtual network embedding based on the graph edit distance
Source: PLoS One. 2023 Jul 7;18(7):e0288037. doi: 10.1371/journal.pone.0288037 (PMC10328329; doi:10.1371/journal.pone.0288037)
Supplement: S1 File — (ZIP) [file pone.0288037.s001.zip › newr-2000-0-20-0-25/req1110.txt]

8    7    0    5373    2320    0    15
2     25     11.726432
24     44     0.630512
17     29     16.440931
26     10     4.396496
24     25     15.496078
25     34     3.931394
19     42     3.530992
13     11     9.690237
0     5     9.131138     33.754598
1     2     4.107028     27.961110
2     6     9.462264     18.480520
3     7     14.913633     15.489928
3     4     19.396039     19.155056
4     5     24.778741     16.725308
5     6     20.638142     14.618907
