# Supplementary material for: An edge-based approach for virtual network embedding based on the graph edit distance
Source: PLoS One. 2023 Jul 7;18(7):e0288037. doi: 10.1371/journal.pone.0288037 (PMC10328329; doi:10.1371/journal.pone.0288037)
Supplement: S1 File — (ZIP) [file pone.0288037.s001.zip › newr-2000-0-20-0-25/req1111.txt]

8    7    0    5377    849    0    15
2     25     3.247169
24     44     5.786309
17     29     0.455336
26     10     7.978759
24     25     5.652638
25     34     17.399213
19     42     1.363567
13     11     1.339152
0     5     9.191412     24.895533
1     2     21.044801     32.369045
2     6     24.739067     23.570489
3     7     5.993072     21.991004
3     4     17.431410     22.983562
4     5     8.368175     13.516500
5     6     24.734489     11.453550
