# Supplementary material for: An edge-based approach for virtual network embedding based on the graph edit distance
Source: PLoS One. 2023 Jul 7;18(7):e0288037. doi: 10.1371/journal.pone.0288037 (PMC10328329; doi:10.1371/journal.pone.0288037)
Supplement: S1 File — (ZIP) [file pone.0288037.s001.zip › newr-2000-0-20-0-25/req1114.txt]

5    4    0    5386    2295    0    15
25     9     3.089084
11     18     4.137700
37     37     6.158635
40     36     15.442976
44     48     19.001434
0     2     14.676351     45.900173
0     1     0.425733     17.049775
2     4     16.130558     18.833507
2     3     17.087313     4.858887
