# Supplementary material for: An edge-based approach for virtual network embedding based on the graph edit distance
Source: PLoS One. 2023 Jul 7;18(7):e0288037. doi: 10.1371/journal.pone.0288037 (PMC10328329; doi:10.1371/journal.pone.0288037)
Supplement: S1 File — (ZIP) [file pone.0288037.s001.zip › newr-2000-0-20-0-25/req1116.txt]

4    4    0    5391    778    0    15
25     18     5.692312
31     16     12.874538
30     6     6.698813
28     17     4.415418
0     3     9.734642     3.278826
0     2     19.786676     17.024417
1     2     5.069124     13.759533
2     3     14.809870     17.123286
