# Supplementary material for: An edge-based approach for virtual network embedding based on the graph edit distance
Source: PLoS One. 2023 Jul 7;18(7):e0288037. doi: 10.1371/journal.pone.0288037 (PMC10328329; doi:10.1371/journal.pone.0288037)
Supplement: S1 File — (ZIP) [file pone.0288037.s001.zip › newr-2000-0-20-0-25/req1117.txt]

4    4    0    5394    4278    0    15
25     18     12.493057
31     16     4.184088
30     6     1.151158
28     17     5.363933
0     3     4.576250     3.312032
0     2     21.411023     18.881745
1     2     22.706534     15.387750
2     3     1.499222     20.518159
