# Supplementary material for: An edge-based approach for virtual network embedding based on the graph edit distance
Source: PLoS One. 2023 Jul 7;18(7):e0288037. doi: 10.1371/journal.pone.0288037 (PMC10328329; doi:10.1371/journal.pone.0288037)
Supplement: S1 File — (ZIP) [file pone.0288037.s001.zip › newr-2000-0-20-0-25/req1118.txt]

5    4    0    5397    2234    0    15
25     9     12.284310
11     18     12.597430
37     37     18.563189
40     36     7.126072
44     48     10.524003
0     2     22.085482     47.593183
0     1     0.529496     19.131745
2     4     1.237526     24.854810
2     3     23.254341     3.537584
