# Supplementary material for: An edge-based approach for virtual network embedding based on the graph edit distance
Source: PLoS One. 2023 Jul 7;18(7):e0288037. doi: 10.1371/journal.pone.0288037 (PMC10328329; doi:10.1371/journal.pone.0288037)
Supplement: S1 File — (ZIP) [file pone.0288037.s001.zip › newr-2000-0-20-0-25/req1119.txt]

7    8    0    5406    118    0    15
5     14     0.394910
2     14     3.420515
8     40     2.256539
32     13     12.666402
14     10     18.720664
30     30     4.596698
23     22     17.188635
0     5     14.683981     51.880871
0     4     15.095981     16.042356
0     2     7.566301     48.832211
0     1     10.352641     4.585956
1     6     14.948729     42.515495
1     4     14.141514     21.776047
3     5     9.594256     28.724512
5     6     10.734123     10.973388
