# Supplementary material for: An edge-based approach for virtual network embedding based on the graph edit distance
Source: PLoS One. 2023 Jul 7;18(7):e0288037. doi: 10.1371/journal.pone.0288037 (PMC10328329; doi:10.1371/journal.pone.0288037)
Supplement: S1 File — (ZIP) [file pone.0288037.s001.zip › newr-2000-0-20-0-25/req112.txt]

6    5    0    515    3860    0    15
10     16     16.032594
9     14     2.576983
23     0     2.792444
1     20     8.411512
10     20     5.326701
10     10     5.559862
0     5     6.296731     10.804183
0     4     20.907468     7.010031
1     5     11.668752     4.145261
1     3     5.467391     18.860406
2     5     3.742332     32.316097
