# Supplementary material for: An edge-based approach for virtual network embedding based on the graph edit distance
Source: PLoS One. 2023 Jul 7;18(7):e0288037. doi: 10.1371/journal.pone.0288037 (PMC10328329; doi:10.1371/journal.pone.0288037)
Supplement: S1 File — (ZIP) [file pone.0288037.s001.zip › newr-2000-0-20-0-25/req1120.txt]

8    7    0    5412    117    0    15
2     25     6.039003
24     44     12.563250
17     29     8.023316
26     10     11.532334
24     25     16.368297
25     34     10.686972
19     42     6.515091
13     11     16.884060
0     5     24.491104     25.418903
1     2     22.379223     25.022240
2     6     12.520981     24.968401
3     7     4.330576     15.383920
3     4     13.715018     25.410742
4     5     4.059725     12.950556
5     6     21.224860     11.237776
