# Supplementary material for: An edge-based approach for virtual network embedding based on the graph edit distance
Source: PLoS One. 2023 Jul 7;18(7):e0288037. doi: 10.1371/journal.pone.0288037 (PMC10328329; doi:10.1371/journal.pone.0288037)
Supplement: S1 File — (ZIP) [file pone.0288037.s001.zip › newr-2000-0-20-0-25/req1121.txt]

4    4    0    5418    1800    0    15
25     18     9.254433
31     16     6.579791
30     6     18.472854
28     17     2.233345
0     3     11.869411     3.435538
0     2     14.346751     16.962865
1     2     7.522050     15.452615
2     3     19.473098     22.274296
