# Supplementary material for: An edge-based approach for virtual network embedding based on the graph edit distance
Source: PLoS One. 2023 Jul 7;18(7):e0288037. doi: 10.1371/journal.pone.0288037 (PMC10328329; doi:10.1371/journal.pone.0288037)
Supplement: S1 File — (ZIP) [file pone.0288037.s001.zip › newr-2000-0-20-0-25/req1122.txt]

5    4    0    5428    1460    0    15
25     9     13.436079
11     18     11.994385
37     37     14.678793
40     36     17.278970
44     48     10.325632
0     2     0.290689     52.777389
0     1     23.238319     23.009978
2     4     4.509873     17.713640
2     3     6.626331     4.303075
