# Supplementary material for: An edge-based approach for virtual network embedding based on the graph edit distance
Source: PLoS One. 2023 Jul 7;18(7):e0288037. doi: 10.1371/journal.pone.0288037 (PMC10328329; doi:10.1371/journal.pone.0288037)
Supplement: S1 File — (ZIP) [file pone.0288037.s001.zip › newr-2000-0-20-0-25/req1123.txt]

7    8    0    5431    407    0    15
5     14     8.919950
2     14     5.163732
8     40     5.551317
32     13     15.771355
14     10     4.745628
30     30     7.583850
23     22     13.795587
0     5     11.175115     43.415483
0     4     22.865993     10.747451
0     2     9.387494     31.179297
0     1     16.423536     3.075821
1     6     13.859981     36.035523
1     4     23.373363     20.522621
3     5     4.490036     32.022315
5     6     24.294259     18.714442
