# Supplementary material for: An edge-based approach for virtual network embedding based on the graph edit distance
Source: PLoS One. 2023 Jul 7;18(7):e0288037. doi: 10.1371/journal.pone.0288037 (PMC10328329; doi:10.1371/journal.pone.0288037)
Supplement: S1 File — (ZIP) [file pone.0288037.s001.zip › newr-2000-0-20-0-25/req1124.txt]

8    7    0    5434    2127    0    15
2     25     9.233680
24     44     11.168554
17     29     11.437727
26     10     2.203436
24     25     15.803705
25     34     5.463424
19     42     10.640584
13     11     6.029237
0     5     21.170690     37.018482
1     2     16.862239     23.161697
2     6     5.641346     20.631756
3     7     17.344432     15.919562
3     4     18.804743     17.815058
4     5     5.146947     12.560882
5     6     10.170293     15.560020
