# Supplementary material for: An edge-based approach for virtual network embedding based on the graph edit distance
Source: PLoS One. 2023 Jul 7;18(7):e0288037. doi: 10.1371/journal.pone.0288037 (PMC10328329; doi:10.1371/journal.pone.0288037)
Supplement: S1 File — (ZIP) [file pone.0288037.s001.zip › newr-2000-0-20-0-25/req1125.txt]

6    5    0    5437    1861    0    15
10     16     5.433515
9     14     6.252022
23     0     13.348186
1     20     10.350047
10     20     13.642994
10     10     3.358257
0     5     22.450179     9.548035
0     4     6.654561     7.064919
1     5     15.615558     6.955066
1     3     6.139561     19.935134
2     5     13.441115     17.094912
