# Supplementary material for: An edge-based approach for virtual network embedding based on the graph edit distance
Source: PLoS One. 2023 Jul 7;18(7):e0288037. doi: 10.1371/journal.pone.0288037 (PMC10328329; doi:10.1371/journal.pone.0288037)
Supplement: S1 File — (ZIP) [file pone.0288037.s001.zip › newr-2000-0-20-0-25/req1126.txt]

6    5    0    5440    1760    0    15
10     16     19.312723
9     14     19.242531
23     0     1.054720
1     20     5.525071
10     20     8.238166
10     10     4.181036
0     5     20.941801     9.032275
0     4     12.369152     5.966201
1     5     14.646596     4.357636
1     3     13.811914     14.099239
2     5     3.776666     26.824590
