# Supplementary material for: An edge-based approach for virtual network embedding based on the graph edit distance
Source: PLoS One. 2023 Jul 7;18(7):e0288037. doi: 10.1371/journal.pone.0288037 (PMC10328329; doi:10.1371/journal.pone.0288037)
Supplement: S1 File — (ZIP) [file pone.0288037.s001.zip › newr-2000-0-20-0-25/req1128.txt]

8    7    0    5446    170    0    15
2     25     16.797388
24     44     13.913388
17     29     13.539232
26     10     4.970244
24     25     0.056764
25     34     15.747551
19     42     8.547624
13     11     12.355724
0     5     23.535112     44.531611
1     2     2.700125     17.501515
2     6     5.764183     21.438416
3     7     9.787286     14.193397
3     4     15.873440     30.049742
4     5     7.249672     15.028630
5     6     24.421674     18.386011
