# Supplementary material for: An edge-based approach for virtual network embedding based on the graph edit distance
Source: PLoS One. 2023 Jul 7;18(7):e0288037. doi: 10.1371/journal.pone.0288037 (PMC10328329; doi:10.1371/journal.pone.0288037)
Supplement: S1 File — (ZIP) [file pone.0288037.s001.zip › newr-2000-0-20-0-25/req1129.txt]

8    7    0    5454    770    0    15
2     25     0.715354
24     44     15.468612
17     29     9.966735
26     10     19.332255
24     25     15.265969
25     34     17.551805
19     42     3.898434
13     11     4.846339
0     5     16.544847     29.137993
1     2     13.453322     28.357889
2     6     13.635670     21.632511
3     7     24.829859     20.558411
3     4     15.146336     18.882050
4     5     7.644124     18.030526
5     6     21.871853     19.138670
