# Supplementary material for: An edge-based approach for virtual network embedding based on the graph edit distance
Source: PLoS One. 2023 Jul 7;18(7):e0288037. doi: 10.1371/journal.pone.0288037 (PMC10328329; doi:10.1371/journal.pone.0288037)
Supplement: S1 File — (ZIP) [file pone.0288037.s001.zip › newr-2000-0-20-0-25/req113.txt]

4    4    0    520    311    0    15
25     18     18.920866
31     16     16.787622
30     6     13.228553
28     17     2.830287
0     3     0.115207     5.412376
0     2     14.475692     24.022840
1     2     16.086306     18.550969
2     3     18.771935     13.156257
