# Supplementary material for: An edge-based approach for virtual network embedding based on the graph edit distance
Source: PLoS One. 2023 Jul 7;18(7):e0288037. doi: 10.1371/journal.pone.0288037 (PMC10328329; doi:10.1371/journal.pone.0288037)
Supplement: S1 File — (ZIP) [file pone.0288037.s001.zip › newr-2000-0-20-0-25/req1130.txt]

7    8    0    5458    379    0    15
5     14     16.255379
2     14     12.159795
8     40     5.248573
32     13     1.571093
14     10     1.838435
30     30     15.313578
23     22     16.113163
0     5     9.852138     34.760984
0     4     8.186590     11.695473
0     2     11.503952     38.138447
0     1     16.925565     5.527541
1     6     11.022523     33.450481
1     4     15.702536     14.231924
3     5     24.087497     31.113919
5     6     19.148839     15.570189
