# Supplementary material for: An edge-based approach for virtual network embedding based on the graph edit distance
Source: PLoS One. 2023 Jul 7;18(7):e0288037. doi: 10.1371/journal.pone.0288037 (PMC10328329; doi:10.1371/journal.pone.0288037)
Supplement: S1 File — (ZIP) [file pone.0288037.s001.zip › newr-2000-0-20-0-25/req1131.txt]

4    4    0    5462    785    0    15
25     18     18.681600
31     16     3.977783
30     6     2.200385
28     17     14.404126
0     3     24.439985     3.312427
0     2     2.141636     21.819036
1     2     4.715873     15.453207
2     3     22.357860     13.443142
