# Supplementary material for: An edge-based approach for virtual network embedding based on the graph edit distance
Source: PLoS One. 2023 Jul 7;18(7):e0288037. doi: 10.1371/journal.pone.0288037 (PMC10328329; doi:10.1371/journal.pone.0288037)
Supplement: S1 File — (ZIP) [file pone.0288037.s001.zip › newr-2000-0-20-0-25/req1132.txt]

3    2    0    5466    1262    0    15
34     4     6.889248
33     8     19.204077
47     38     14.240547
0     1     16.672262     6.781489
1     2     16.228217     65.274818
