# Supplementary material for: An edge-based approach for virtual network embedding based on the graph edit distance
Source: PLoS One. 2023 Jul 7;18(7):e0288037. doi: 10.1371/journal.pone.0288037 (PMC10328329; doi:10.1371/journal.pone.0288037)
Supplement: S1 File — (ZIP) [file pone.0288037.s001.zip › newr-2000-0-20-0-25/req1134.txt]

6    5    0    5481    320    0    15
10     16     15.309305
9     14     17.648244
23     0     15.394757
1     20     17.620167
10     20     5.281533
10     10     7.084567
0     5     17.378765     8.666525
0     4     8.736686     7.845638
1     5     8.037812     5.081947
1     3     5.034791     18.992900
2     5     21.761223     30.187423
