# Supplementary material for: An edge-based approach for virtual network embedding based on the graph edit distance
Source: PLoS One. 2023 Jul 7;18(7):e0288037. doi: 10.1371/journal.pone.0288037 (PMC10328329; doi:10.1371/journal.pone.0288037)
Supplement: S1 File — (ZIP) [file pone.0288037.s001.zip › newr-2000-0-20-0-25/req1135.txt]

5    4    0    5487    3110    0    15
25     9     6.940519
11     18     14.744713
37     37     15.873287
40     36     7.643666
44     48     10.526444
0     2     7.883694     52.984314
0     1     23.297067     29.044706
2     4     17.189550     20.040838
2     3     10.909604     5.258399
