# Supplementary material for: An edge-based approach for virtual network embedding based on the graph edit distance
Source: PLoS One. 2023 Jul 7;18(7):e0288037. doi: 10.1371/journal.pone.0288037 (PMC10328329; doi:10.1371/journal.pone.0288037)
Supplement: S1 File — (ZIP) [file pone.0288037.s001.zip › newr-2000-0-20-0-25/req1136.txt]

9    8    0    5493    508    0    15
12     36     2.952361
22     48     12.493667
25     19     8.193609
10     31     15.220191
18     45     0.460219
34     31     9.679250
1     19     5.517136
24     40     2.586749
33     14     2.418287
0     4     6.772820     18.166861
0     3     15.111240     10.020194
1     6     7.003998     36.080450
1     5     16.087069     34.653032
2     5     15.595721     15.508102
3     7     6.172369     28.817294
3     5     21.520890     40.311989
7     8     13.594470     46.770674
