# Supplementary material for: An edge-based approach for virtual network embedding based on the graph edit distance
Source: PLoS One. 2023 Jul 7;18(7):e0288037. doi: 10.1371/journal.pone.0288037 (PMC10328329; doi:10.1371/journal.pone.0288037)
Supplement: S1 File — (ZIP) [file pone.0288037.s001.zip › newr-2000-0-20-0-25/req1137.txt]

9    8    0    5504    239    0    15
12     36     9.967956
22     48     7.821284
25     19     12.842189
10     31     0.115970
18     45     7.053438
34     31     2.643513
1     19     8.611713
24     40     16.662496
33     14     12.139653
0     4     5.440687     11.733436
0     3     11.484878     5.873441
1     6     10.026856     60.788273
1     5     10.265664     40.954374
2     5     21.792505     28.465692
3     7     13.463240     31.719034
3     5     8.271279     44.748867
7     8     6.167028     53.937253
