# Supplementary material for: An edge-based approach for virtual network embedding based on the graph edit distance
Source: PLoS One. 2023 Jul 7;18(7):e0288037. doi: 10.1371/journal.pone.0288037 (PMC10328329; doi:10.1371/journal.pone.0288037)
Supplement: S1 File — (ZIP) [file pone.0288037.s001.zip › newr-2000-0-20-0-25/req1138.txt]

7    8    0    5508    78    0    15
5     14     2.133244
2     14     14.933317
8     40     10.788293
32     13     8.110599
14     10     8.537248
30     30     18.893399
23     22     16.467788
0     5     21.480453     58.644170
0     4     8.269753     16.858849
0     2     22.327342     40.717598
0     1     15.800195     3.889956
1     6     14.175085     34.755250
1     4     12.977996     22.400993
3     5     6.356243     24.368647
5     6     4.650258     12.357946
