# Supplementary material for: An edge-based approach for virtual network embedding based on the graph edit distance
Source: PLoS One. 2023 Jul 7;18(7):e0288037. doi: 10.1371/journal.pone.0288037 (PMC10328329; doi:10.1371/journal.pone.0288037)
Supplement: S1 File — (ZIP) [file pone.0288037.s001.zip › newr-2000-0-20-0-25/req1139.txt]

5    4    0    5512    3609    0    15
25     9     14.885708
11     18     4.269539
37     37     5.204627
40     36     11.965697
44     48     2.504349
0     2     12.325663     32.851540
0     1     8.206427     26.751045
2     4     3.817103     14.926065
2     3     18.776513     4.171280
