# Supplementary material for: An edge-based approach for virtual network embedding based on the graph edit distance
Source: PLoS One. 2023 Jul 7;18(7):e0288037. doi: 10.1371/journal.pone.0288037 (PMC10328329; doi:10.1371/journal.pone.0288037)
Supplement: S1 File — (ZIP) [file pone.0288037.s001.zip › newr-2000-0-20-0-25/req114.txt]

3    2    0    531    503    0    15
34     4     0.713523
33     8     6.643880
47     38     11.465194
0     1     5.194250     7.601130
1     2     12.062441     46.550774
