# Supplementary material for: An edge-based approach for virtual network embedding based on the graph edit distance
Source: PLoS One. 2023 Jul 7;18(7):e0288037. doi: 10.1371/journal.pone.0288037 (PMC10328329; doi:10.1371/journal.pone.0288037)
Supplement: S1 File — (ZIP) [file pone.0288037.s001.zip › newr-2000-0-20-0-25/req1140.txt]

8    7    0    5516    3479    0    15
2     25     1.098056
24     44     8.091067
17     29     7.953734
26     10     6.298410
24     25     6.092105
25     34     6.361888
19     42     4.205451
13     11     11.890622
0     5     4.568621     36.247268
1     2     23.128452     17.400468
2     6     12.175359     19.981553
3     7     0.104526     25.810166
3     4     15.864284     20.229290
4     5     8.152257     17.178164
5     6     15.458388     16.813742
