# Supplementary material for: An edge-based approach for virtual network embedding based on the graph edit distance
Source: PLoS One. 2023 Jul 7;18(7):e0288037. doi: 10.1371/journal.pone.0288037 (PMC10328329; doi:10.1371/journal.pone.0288037)
Supplement: S1 File — (ZIP) [file pone.0288037.s001.zip › newr-2000-0-20-0-25/req1143.txt]

9    8    0    5529    916    0    15
12     36     5.084384
22     48     18.507035
25     19     3.302103
10     31     9.306314
18     45     13.393963
34     31     15.021210
1     19     17.914975
24     40     7.577136
33     14     8.547014
0     4     13.493759     21.589820
0     3     16.866054     10.671730
1     6     15.424055     36.211119
1     5     23.986023     40.742357
2     5     7.305368     17.878333
3     7     2.684866     23.764443
3     5     0.976592     36.697693
7     8     3.968169     39.711820
