# Supplementary material for: An edge-based approach for virtual network embedding based on the graph edit distance
Source: PLoS One. 2023 Jul 7;18(7):e0288037. doi: 10.1371/journal.pone.0288037 (PMC10328329; doi:10.1371/journal.pone.0288037)
Supplement: S1 File — (ZIP) [file pone.0288037.s001.zip › newr-2000-0-20-0-25/req1144.txt]

4    4    0    5531    1821    0    15
25     18     8.329112
31     16     4.215217
30     6     7.458113
28     17     0.173345
0     3     24.068422     3.808457
0     2     8.314768     13.548912
1     2     14.481796     11.898716
2     3     2.842036     13.485401
