# Supplementary material for: An edge-based approach for virtual network embedding based on the graph edit distance
Source: PLoS One. 2023 Jul 7;18(7):e0288037. doi: 10.1371/journal.pone.0288037 (PMC10328329; doi:10.1371/journal.pone.0288037)
Supplement: S1 File — (ZIP) [file pone.0288037.s001.zip › newr-2000-0-20-0-25/req1146.txt]

6    5    0    5536    1008    0    15
10     16     3.225196
9     14     2.822962
23     0     4.099246
1     20     15.795160
10     20     16.937162
10     10     6.416822
0     5     5.603961     7.113971
0     4     6.366161     4.569913
1     5     7.322916     7.667332
1     3     5.889309     11.329984
2     5     9.874264     23.049865
