# Supplementary material for: An edge-based approach for virtual network embedding based on the graph edit distance
Source: PLoS One. 2023 Jul 7;18(7):e0288037. doi: 10.1371/journal.pone.0288037 (PMC10328329; doi:10.1371/journal.pone.0288037)
Supplement: S1 File — (ZIP) [file pone.0288037.s001.zip › newr-2000-0-20-0-25/req1147.txt]

9    8    0    5538    528    0    15
12     36     19.515366
22     48     9.869686
25     19     6.983245
10     31     9.770806
18     45     13.038728
34     31     16.302377
1     19     13.434248
24     40     12.898343
33     14     17.034211
0     4     2.149266     18.023079
0     3     15.440840     7.681778
1     6     10.602893     52.933515
1     5     24.636830     21.218394
2     5     7.599109     20.629070
3     7     0.156407     31.828825
3     5     10.728782     40.985216
7     8     14.022492     30.699207
