# Supplementary material for: An edge-based approach for virtual network embedding based on the graph edit distance
Source: PLoS One. 2023 Jul 7;18(7):e0288037. doi: 10.1371/journal.pone.0288037 (PMC10328329; doi:10.1371/journal.pone.0288037)
Supplement: S1 File — (ZIP) [file pone.0288037.s001.zip › newr-2000-0-20-0-25/req1148.txt]

8    7    0    5540    651    0    15
2     25     9.904477
24     44     12.226325
17     29     5.657521
26     10     7.562487
24     25     15.084689
25     34     3.305155
19     42     4.785302
13     11     16.401257
0     5     24.925230     29.388528
1     2     5.636006     28.249579
2     6     5.275124     17.018896
3     7     22.382275     22.915586
3     4     11.452834     29.821105
4     5     20.180364     13.914269
5     6     12.355419     13.736600
