# Supplementary material for: An edge-based approach for virtual network embedding based on the graph edit distance
Source: PLoS One. 2023 Jul 7;18(7):e0288037. doi: 10.1371/journal.pone.0288037 (PMC10328329; doi:10.1371/journal.pone.0288037)
Supplement: S1 File — (ZIP) [file pone.0288037.s001.zip › newr-2000-0-20-0-25/req1149.txt]

4    4    0    5543    114    0    15
25     18     3.773309
31     16     9.267861
30     6     3.827631
28     17     19.431745
0     3     9.420301     4.833060
0     2     12.729270     18.385552
1     2     20.286416     16.683216
2     3     1.886044     18.749720
