# Supplementary material for: An edge-based approach for virtual network embedding based on the graph edit distance
Source: PLoS One. 2023 Jul 7;18(7):e0288037. doi: 10.1371/journal.pone.0288037 (PMC10328329; doi:10.1371/journal.pone.0288037)
Supplement: S1 File — (ZIP) [file pone.0288037.s001.zip › newr-2000-0-20-0-25/req115.txt]

7    8    0    537    249    0    15
5     14     17.384564
2     14     6.794031
8     40     14.934538
32     13     8.780786
14     10     0.318003
30     30     12.831202
23     22     4.847560
0     5     21.689505     34.712317
0     4     15.659810     11.803244
0     2     4.857021     34.390226
0     1     5.370495     5.256106
1     6     17.710654     36.912300
1     4     21.951964     15.721245
3     5     24.250008     20.119500
5     6     18.369854     10.970420
