# Supplementary material for: An edge-based approach for virtual network embedding based on the graph edit distance
Source: PLoS One. 2023 Jul 7;18(7):e0288037. doi: 10.1371/journal.pone.0288037 (PMC10328329; doi:10.1371/journal.pone.0288037)
Supplement: S1 File — (ZIP) [file pone.0288037.s001.zip › newr-2000-0-20-0-25/req1150.txt]

8    7    0    5545    37    0    15
2     25     9.275185
24     44     3.585314
17     29     12.546770
26     10     5.839412
24     25     7.883541
25     34     18.627277
19     42     17.829524
13     11     9.743339
0     5     4.981384     44.137410
1     2     7.088687     28.430343
2     6     17.851802     15.906841
3     7     20.921964     13.718240
3     4     8.311716     22.466087
4     5     10.818812     17.652372
5     6     8.326975     15.876801
