# Supplementary material for: An edge-based approach for virtual network embedding based on the graph edit distance
Source: PLoS One. 2023 Jul 7;18(7):e0288037. doi: 10.1371/journal.pone.0288037 (PMC10328329; doi:10.1371/journal.pone.0288037)
Supplement: S1 File — (ZIP) [file pone.0288037.s001.zip › newr-2000-0-20-0-25/req1151.txt]

7    8    0    5547    1484    0    15
5     14     12.826319
2     14     7.012543
8     40     16.714988
32     13     9.916074
14     10     16.113773
30     30     11.946776
23     22     15.692007
0     5     21.445357     45.591210
0     4     6.697287     14.112100
0     2     1.107059     50.925354
0     1     12.681204     5.490657
1     6     20.149083     41.150852
1     4     3.879666     23.951860
3     5     23.679312     30.174690
5     6     20.626698     18.066808
