# Supplementary material for: An edge-based approach for virtual network embedding based on the graph edit distance
Source: PLoS One. 2023 Jul 7;18(7):e0288037. doi: 10.1371/journal.pone.0288037 (PMC10328329; doi:10.1371/journal.pone.0288037)
Supplement: S1 File — (ZIP) [file pone.0288037.s001.zip › newr-2000-0-20-0-25/req1152.txt]

5    4    0    5552    528    0    15
25     9     12.222663
11     18     19.001434
37     37     9.444868
40     36     17.957091
44     48     6.357006
0     2     11.185797     44.933040
0     1     23.749504     27.516130
2     4     2.208014     23.388020
2     3     6.894131     3.482899
