# Supplementary material for: An edge-based approach for virtual network embedding based on the graph edit distance
Source: PLoS One. 2023 Jul 7;18(7):e0288037. doi: 10.1371/journal.pone.0288037 (PMC10328329; doi:10.1371/journal.pone.0288037)
Supplement: S1 File — (ZIP) [file pone.0288037.s001.zip › newr-2000-0-20-0-25/req1153.txt]

9    8    0    5554    3055    0    15
12     36     15.684072
22     48     18.232368
25     19     9.540696
10     31     14.412061
18     45     6.441237
34     31     11.310160
1     19     1.168249
24     40     6.197089
33     14     13.305460
0     4     21.726127     12.319926
0     3     3.762169     6.215058
1     6     0.496689     63.594519
1     5     14.856410     30.215573
2     5     21.308786     15.832732
3     7     1.200140     28.700863
3     5     7.761620     24.324185
7     8     4.918058     47.828141
