# Supplementary material for: An edge-based approach for virtual network embedding based on the graph edit distance
Source: PLoS One. 2023 Jul 7;18(7):e0288037. doi: 10.1371/journal.pone.0288037 (PMC10328329; doi:10.1371/journal.pone.0288037)
Supplement: S1 File — (ZIP) [file pone.0288037.s001.zip › newr-2000-0-20-0-25/req1154.txt]

4    4    0    5556    174    0    15
25     18     7.008271
31     16     9.029206
30     6     19.271828
28     17     19.543443
0     3     19.993439     6.131494
0     2     17.561876     23.435863
1     2     12.541581     14.531756
2     3     5.648213     11.715510
