# Supplementary material for: An edge-based approach for virtual network embedding based on the graph edit distance
Source: PLoS One. 2023 Jul 7;18(7):e0288037. doi: 10.1371/journal.pone.0288037 (PMC10328329; doi:10.1371/journal.pone.0288037)
Supplement: S1 File — (ZIP) [file pone.0288037.s001.zip › newr-2000-0-20-0-25/req1155.txt]

6    5    0    5559    1449    0    15
10     16     5.105747
9     14     7.143162
23     0     11.855220
1     20     8.595233
10     20     5.696585
10     10     2.573321
0     5     8.697012     9.728902
0     4     0.102237     6.481012
1     5     22.408979     4.182869
1     3     18.253883     14.422784
2     5     22.933897     19.654059
