# Supplementary material for: An edge-based approach for virtual network embedding based on the graph edit distance
Source: PLoS One. 2023 Jul 7;18(7):e0288037. doi: 10.1371/journal.pone.0288037 (PMC10328329; doi:10.1371/journal.pone.0288037)
Supplement: S1 File — (ZIP) [file pone.0288037.s001.zip › newr-2000-0-20-0-25/req1156.txt]

3    2    0    5561    2463    0    15
34     4     2.586138
33     8     3.092135
47     38     12.980743
0     1     7.303842     6.979034
1     2     24.287393     35.220289
