# Supplementary material for: An edge-based approach for virtual network embedding based on the graph edit distance
Source: PLoS One. 2023 Jul 7;18(7):e0288037. doi: 10.1371/journal.pone.0288037 (PMC10328329; doi:10.1371/journal.pone.0288037)
Supplement: S1 File — (ZIP) [file pone.0288037.s001.zip › newr-2000-0-20-0-25/req1157.txt]

5    4    0    5563    872    0    15
25     9     12.881252
11     18     7.696158
37     37     14.336985
40     36     1.383709
44     48     8.658712
0     2     4.506058     58.110762
0     1     15.488907     17.469150
2     4     4.192480     18.910721
2     3     17.405469     3.681063
