# Supplementary material for: An edge-based approach for virtual network embedding based on the graph edit distance
Source: PLoS One. 2023 Jul 7;18(7):e0288037. doi: 10.1371/journal.pone.0288037 (PMC10328329; doi:10.1371/journal.pone.0288037)
Supplement: S1 File — (ZIP) [file pone.0288037.s001.zip › newr-2000-0-20-0-25/req1158.txt]

6    5    0    5565    500    0    15
10     16     15.573595
9     14     9.325846
23     0     5.629444
1     20     13.051546
10     20     4.746239
10     10     8.903470
0     5     6.666768     8.016316
0     4     24.307993     7.106768
1     5     8.223212     6.726747
1     3     9.672079     15.996988
2     5     17.113254     22.655111
