# Supplementary material for: An edge-based approach for virtual network embedding based on the graph edit distance
Source: PLoS One. 2023 Jul 7;18(7):e0288037. doi: 10.1371/journal.pone.0288037 (PMC10328329; doi:10.1371/journal.pone.0288037)
Supplement: S1 File — (ZIP) [file pone.0288037.s001.zip › newr-2000-0-20-0-25/req1159.txt]

3    2    0    5568    330    0    15
34     4     6.243477
33     8     11.247902
47     38     16.555681
0     1     5.922880     8.181660
1     2     3.331095     54.809815
