# Supplementary material for: An edge-based approach for virtual network embedding based on the graph edit distance
Source: PLoS One. 2023 Jul 7;18(7):e0288037. doi: 10.1371/journal.pone.0288037 (PMC10328329; doi:10.1371/journal.pone.0288037)
Supplement: S1 File — (ZIP) [file pone.0288037.s001.zip › newr-2000-0-20-0-25/req116.txt]

4    4    0    543    132    0    15
25     18     5.778375
31     16     13.407392
30     6     2.529984
28     17     5.215613
0     3     23.432112     5.050378
0     2     10.195471     25.030764
1     2     19.566179     13.017788
2     3     23.472549     14.594850
