# Supplementary material for: An edge-based approach for virtual network embedding based on the graph edit distance
Source: PLoS One. 2023 Jul 7;18(7):e0288037. doi: 10.1371/journal.pone.0288037 (PMC10328329; doi:10.1371/journal.pone.0288037)
Supplement: S1 File — (ZIP) [file pone.0288037.s001.zip › newr-2000-0-20-0-25/req1161.txt]

8    7    0    5572    1507    0    15
2     25     9.169591
24     44     7.574084
17     29     0.155034
26     10     12.533952
24     25     14.515213
25     34     12.771386
19     42     10.743126
13     11     12.584613
0     5     9.828486     44.791685
1     2     6.736961     26.341078
2     6     19.264809     19.675520
3     7     11.850337     22.466870
3     4     11.300241     17.979055
4     5     15.696432     11.561573
5     6     3.682821     13.616910
