# Supplementary material for: An edge-based approach for virtual network embedding based on the graph edit distance
Source: PLoS One. 2023 Jul 7;18(7):e0288037. doi: 10.1371/journal.pone.0288037 (PMC10328329; doi:10.1371/journal.pone.0288037)
Supplement: S1 File — (ZIP) [file pone.0288037.s001.zip › newr-2000-0-20-0-25/req1162.txt]

5    4    0    5583    47    0    15
25     9     16.367687
11     18     10.097964
37     37     13.636891
40     36     18.702353
44     48     16.840724
0     2     14.100314     55.897056
0     1     6.028932     20.541406
2     4     16.657765     20.888978
2     3     14.088870     4.467825
