# Supplementary material for: An edge-based approach for virtual network embedding based on the graph edit distance
Source: PLoS One. 2023 Jul 7;18(7):e0288037. doi: 10.1371/journal.pone.0288037 (PMC10328329; doi:10.1371/journal.pone.0288037)
Supplement: S1 File — (ZIP) [file pone.0288037.s001.zip › newr-2000-0-20-0-25/req1163.txt]

5    4    0    5591    1603    0    15
25     9     4.530778
11     18     1.113926
37     37     19.334086
40     36     19.581286
44     48     7.666250
0     2     7.868435     38.814828
0     1     4.575488     33.179311
2     4     20.118564     24.844312
2     3     2.922910     4.398929
