# Supplementary material for: An edge-based approach for virtual network embedding based on the graph edit distance
Source: PLoS One. 2023 Jul 7;18(7):e0288037. doi: 10.1371/journal.pone.0288037 (PMC10328329; doi:10.1371/journal.pone.0288037)
Supplement: S1 File — (ZIP) [file pone.0288037.s001.zip › newr-2000-0-20-0-25/req1164.txt]

7    8    0    5605    105    0    15
5     14     11.554308
2     14     14.313791
8     40     2.074038
32     13     18.909268
14     10     13.356731
30     30     9.249550
23     22     11.585437
0     5     1.702933     41.438218
0     4     14.001129     15.752406
0     2     7.012391     31.471913
0     1     20.377972     4.209832
1     6     19.235054     42.044837
1     4     19.853053     23.121210
3     5     21.780297     21.397726
5     6     6.108280     12.033021
