# Supplementary material for: An edge-based approach for virtual network embedding based on the graph edit distance
Source: PLoS One. 2023 Jul 7;18(7):e0288037. doi: 10.1371/journal.pone.0288037 (PMC10328329; doi:10.1371/journal.pone.0288037)
Supplement: S1 File — (ZIP) [file pone.0288037.s001.zip › newr-2000-0-20-0-25/req1165.txt]

7    8    0    5610    415    0    15
5     14     12.745140
2     14     8.889431
8     40     19.921873
32     13     2.560503
14     10     15.046236
30     30     3.561510
23     22     8.565935
0     5     8.121738     48.031636
0     4     12.593463     15.049733
0     2     10.779901     31.624050
0     1     13.677633     5.919475
1     6     3.326518     27.636236
1     4     4.718925     17.765915
3     5     5.914487     17.288055
5     6     24.526200     21.022927
