# Supplementary material for: An edge-based approach for virtual network embedding based on the graph edit distance
Source: PLoS One. 2023 Jul 7;18(7):e0288037. doi: 10.1371/journal.pone.0288037 (PMC10328329; doi:10.1371/journal.pone.0288037)
Supplement: S1 File — (ZIP) [file pone.0288037.s001.zip › newr-2000-0-20-0-25/req1166.txt]

5    4    0    5615    1479    0    15
25     9     19.718009
11     18     1.022980
37     37     14.653157
40     36     4.123661
44     48     5.634938
0     2     22.891171     48.314340
0     1     22.125919     29.734507
2     4     12.644581     21.538128
2     3     3.260903     4.962257
