# Supplementary material for: An edge-based approach for virtual network embedding based on the graph edit distance
Source: PLoS One. 2023 Jul 7;18(7):e0288037. doi: 10.1371/journal.pone.0288037 (PMC10328329; doi:10.1371/journal.pone.0288037)
Supplement: S1 File — (ZIP) [file pone.0288037.s001.zip › newr-2000-0-20-0-25/req1168.txt]

9    8    0    5630    148    0    15
12     36     5.934629
22     48     11.625721
25     19     14.578082
10     31     10.673544
18     45     2.442701
34     31     12.228767
1     19     1.798151
24     40     3.680532
33     14     14.139225
0     4     1.008637     19.231504
0     3     22.004608     7.126648
1     6     17.536699     61.495739
1     5     3.319651     35.374254
2     5     22.522660     29.847919
3     7     16.689047     29.102623
3     5     22.067934     38.484428
7     8     0.194555     34.736463
