# Supplementary material for: An edge-based approach for virtual network embedding based on the graph edit distance
Source: PLoS One. 2023 Jul 7;18(7):e0288037. doi: 10.1371/journal.pone.0288037 (PMC10328329; doi:10.1371/journal.pone.0288037)
Supplement: S1 File — (ZIP) [file pone.0288037.s001.zip › newr-2000-0-20-0-25/req1169.txt]

8    7    0    5635    1918    0    15
2     25     17.462691
24     44     7.974487
17     29     8.544572
26     10     2.301096
24     25     9.270302
25     34     9.726859
19     42     16.017335
13     11     8.923612
0     5     0.753044     41.879931
1     2     8.967101     28.442986
2     6     17.781610     18.013705
3     7     10.006256     23.884800
3     4     7.737205     18.559001
4     5     12.600330     13.577526
5     6     2.510910     17.143307
