# Supplementary material for: An edge-based approach for virtual network embedding based on the graph edit distance
Source: PLoS One. 2023 Jul 7;18(7):e0288037. doi: 10.1371/journal.pone.0288037 (PMC10328329; doi:10.1371/journal.pone.0288037)
Supplement: S1 File — (ZIP) [file pone.0288037.s001.zip › newr-2000-0-20-0-25/req117.txt]

5    4    0    553    1385    0    15
25     9     4.154790
11     18     18.992889
37     37     5.899228
40     36     7.939695
44     48     12.469863
0     2     0.151067     37.833233
0     1     4.829554     29.019188
2     4     14.103366     18.707423
2     3     8.578753     3.294015
