# Supplementary material for: An edge-based approach for virtual network embedding based on the graph edit distance
Source: PLoS One. 2023 Jul 7;18(7):e0288037. doi: 10.1371/journal.pone.0288037 (PMC10328329; doi:10.1371/journal.pone.0288037)
Supplement: S1 File — (ZIP) [file pone.0288037.s001.zip › newr-2000-0-20-0-25/req1170.txt]

4    4    0    5640    320    0    15
25     18     8.616596
31     16     12.035279
30     6     10.797449
28     17     1.234169
0     3     23.019349     3.589056
0     2     6.760613     18.241568
1     2     8.478042     11.359973
2     3     14.653462     13.888764
