# Supplementary material for: An edge-based approach for virtual network embedding based on the graph edit distance
Source: PLoS One. 2023 Jul 7;18(7):e0288037. doi: 10.1371/journal.pone.0288037 (PMC10328329; doi:10.1371/journal.pone.0288037)
Supplement: S1 File — (ZIP) [file pone.0288037.s001.zip › newr-2000-0-20-0-25/req1171.txt]

4    4    0    5645    44    0    15
25     18     11.346171
31     16     14.252144
30     6     14.883267
28     17     10.911588
0     3     1.446577     3.743292
0     2     11.407819     24.884763
1     2     22.495956     13.664936
2     3     20.462661     19.738612
