# Supplementary material for: An edge-based approach for virtual network embedding based on the graph edit distance
Source: PLoS One. 2023 Jul 7;18(7):e0288037. doi: 10.1371/journal.pone.0288037 (PMC10328329; doi:10.1371/journal.pone.0288037)
Supplement: S1 File — (ZIP) [file pone.0288037.s001.zip › newr-2000-0-20-0-25/req1172.txt]

8    7    0    5652    173    0    15
2     25     6.366161
24     44     10.821253
17     29     14.740440
26     10     19.284646
24     25     2.288278
25     34     16.754051
19     42     12.756737
13     11     7.049165
0     5     7.216102     47.917718
1     2     11.600848     24.770576
2     6     20.342875     21.332591
3     7     3.857540     20.001054
3     4     10.308390     27.606022
4     5     23.814356     9.559239
5     6     10.686056     11.688972
