# Supplementary material for: An edge-based approach for virtual network embedding based on the graph edit distance
Source: PLoS One. 2023 Jul 7;18(7):e0288037. doi: 10.1371/journal.pone.0288037 (PMC10328329; doi:10.1371/journal.pone.0288037)
Supplement: S1 File — (ZIP) [file pone.0288037.s001.zip › newr-2000-0-20-0-25/req1173.txt]

8    7    0    5655    1144    0    15
2     25     2.008728
24     44     2.711875
17     29     6.523637
26     10     19.818720
24     25     8.272347
25     34     0.308237
19     42     14.769738
13     11     1.385540
0     5     20.519120     47.942908
1     2     2.597125     28.388832
2     6     20.867794     14.471175
3     7     20.575579     14.949554
3     4     1.293222     24.108262
4     5     1.923429     15.473428
5     6     12.239448     18.044539
